# Supplementary material for: Genotyping-by-sequencing-based identification of Arabidopsis pattern recognition receptor RLP32 recognizing proteobacterial translation initiation factor IF1
Source: Nat Commun. 2022 Mar 11;13:1294. doi: 10.1038/s41467-022-28887-4 (PMC8917236; doi:10.1038/s41467-022-28887-4)
Supplement: Supplementary file 4 — Source Data [file 41467_2022_28887_MOESM4_ESM.xlsx]

## Sheet: Figure 1
Figure 1a
Treatment	Genotype	Rep. 1	Rep. 2	n	Mean	SD
mock	fls2 efr	0.60795	0.3777	2	0.492825	0.162811
mock	Col-0	0.3	0.44685	2	0.373425	0.103839
mock	Dog-4	0.23265	0.5139	2	0.373275	0.198874
mock	ice 21	0.16605	0.21735	2	0.1917	0.0362746
mock	ice 73	0.4707	0.336	2	0.40335	0.0952473
mock	ice 153	0.75825	0.55875	2	0.6585	0.141068
SCFE1	fls2 efr	11.34	6.7122	2	9.0261	3.27235
SCFE1	Col-0	11.5927	8.9613	2	10.277	1.86068
SCFE1	Dog-4	5.81085	7.13475	2	6.4728	0.936139													Fi
SCFE1	ice 21	10.5121	4.5342	2	7.52315	4.22701
SCFE1	ice 73	9.2247	6.69195	2	7.95833	1.79092
SCFE1	ice 153	9.42345	15.0124	2	12.2179	3.95198
2 µL RsE	fls2 efr	2.93325	3.19875	2	3.066	0.187737
2 µL RsE	Col-0	1.5756	1.73355	2	1.65457	0.111688
2 µL RsE	Dog-4	0.39645	0.5874	2	0.491925	0.135022
2 µL RsE	ice 21	0.76335	0.5436	2	0.653475	0.155387
2 µL RsE	ice 73	1.04925	0.58245	2	0.81585	0.330077
2 µL RsE	ice 153	8.44215	5.65155	2	7.04685	1.97325
5 µL RsE	fls2 efr	5.07225	5.1837	2	5.12798	0.0788071
5 µL RsE	Col-0	1.81575	2.31225	2	2.064	0.351079
5 µL RsE	Dog-4	1.09605	0.97965	2	1.03785	0.0823072
5 µL RsE	ice 21	0.65025	0.7539	2	0.702075	0.0732916
5 µL RsE	ice 73	1.1205	0.89835	2	1.00943	0.157084
5 µL RsE	ice 153	6.9408	11.7763	2	9.35855	3.41921
10 µL RsE	fls2 efr	6.6747	3.32955	2	5.00212	2.36538
10 µL RsE	Col-0	4.4337	4.215	2	4.32435	0.154644
10 µL RsE	Dog-4	0.9627	1.18035	2	1.07153	0.153902
10 µL RsE	ice 21	1.10175	0.7194	2	0.910575	0.270362
10 µL RsE	ice 73	1.3002	1.64925	2	1.47473	0.246816
10 µL RsE	ice 153	9.90345	13.8493	2	11.8764	2.79014
Figure 1b
Genotype				n	Mean	SD
Dog-4	1.3278	1.04025	1.74675	3	1.7787	0.864333
ICE21	1.51365	1.9392	2.60895	3	2.0206	0.552168
ICE73	0.8001	1.3047	1.1283	3	1.0777	0.256077
Dog-4 x ICE21	1.14165	1.4424	1.4193	3	1.33445	0.167369
ICE21 x Dog-4	1.5657	1.00815	1.27935	3	1.2844	0.278809
ICE73 x Dog-4	1.14375	0.78435	1.8063	3	1.2448	0.518415
ICE21 x ICE73	1.00605	0.90735	1.27215	3	1.06185	0.188693
ICE73 x ICE21	1.80945	1.014	1.3614	3	1.39495	0.398785
ICE153	5.57295	5.57295	4.4724	3	5.2061	0.635403
ICE153 x Dog-4	9.1053	5.08275	9.56025	3	7.9161	2.46427
ICE153 x ICE21	6.3483	2.556	4.2183	3	4.3742	1.90095
ICE21 x ICE153	6.9744	6.50895	10.1611	3	7.88148	1.98788
ICE153 x ICE73	7.2237	7.7181	8.32305	3	7.75495	0.550601
ICE73 x ICE153	5.2971	4.12395	6.59175	3	5.3376	1.2344
Figure 1c
Genom. Pos.	Chromosome	Chrom. Pos.	LOD
100092720	1	92720	1.21081
100092741	1	92741	1.21081
100243225	1	243225	1.42406
100307847	1	307847	1.37005
100398976	1	398976	1.31874
100421914	1	421914	1.64554
100596515	1	596515	1.42358
101367244	1	1367244	1.70181
101453748	1	1453748	1.72602
101459818	1	1459818	1.63687
101459829	1	1459829	1.46067
101578928	1	1578928	1.96272
101581606	1	1581606	1.71479
101680710	1	1680710	1.44715
101718566	1	1718566	1.49851
101718580	1	1718580	1.49851
101786423	1	1786423	1.55077
101796262	1	1796262	1.01765
101859999	1	1859999	1.15668
101886082	1	1886082	1.21212
101899815	1	1899815	1.70341
101967814	1	1967814	1.60123
102125495	1	2125495	1.28536
102226836	1	2226836	1.37407
102274531	1	2274531	1.00985
102314794	1	2314794	0.974974
102438280	1	2438280	1.53558
102463306	1	2463306	1.7666
102463316	1	2463316	1.76663
102463324	1	2463324	1.76661
102652942	1	2652942	1.08737
102761515	1	2761515	1.38582
103090329	1	3090329	1.55067
103123136	1	3123136	1.2298
103586446	1	3586446	1.12466
103601364	1	3601364	1.64234
103865497	1	3865497	1.17164
103871423	1	3871423	1.14943
104022357	1	4022357	1.35538
104022396	1	4022396	1.35538
104034464	1	4034464	1.34931
104140988	1	4140988	2.21492
104159573	1	4159573	1.77472
104249262	1	4249262	1.786
104347480	1	4347480	1.53071
104359665	1	4359665	1.7506
104596022	1	4596022	1.76427
104851005	1	4851005	1.74366
104851049	1	4851049	1.72956
105008580	1	5008580	1.04613
105070677	1	5070677	1.09208
105186075	1	5186075	1.10213
105211002	1	5211002	0.924719
105240578	1	5240578	1.19144
105303220	1	5303220	1.04458
105512706	1	5512706	0.568653
105568171	1	5568171	0.634665
105908048	1	5908048	0.363588
105908053	1	5908053	0.360306
105908063	1	5908063	0.360304
105910040	1	5910040	0.518093
106517888	1	6517888	0.282457
106529074	1	6529074	0.334855
106529116	1	6529116	0.378014
106752436	1	6752436	0.391572
106776840	1	6776840	0.259066
107110243	1	7110243	0.307905
107218980	1	7218980	0.334528
107245864	1	7245864	0.192387
107634428	1	7634428	0.29916
107906910	1	7906910	0.234842
107906917	1	7906917	0.234842
108358494	1	8358494	0.121969
108442932	1	8442932	0.0553907
108442941	1	8442941	0.0553907
108600595	1	8600595	0.0965752
109497131	1	9497131	0.0407973
109599096	1	9599096	0.142719
109709318	1	9709318	0.0606079
109709328	1	9709328	0.110327
110306223	1	10306223	0.0242004
110414631	1	10414631	0.0738598
110547614	1	10547614	0.0533939
110681303	1	10681303	0.000819506
111000182	1	11000182	0.0505558
111674161	1	11674161	0.270635
111944163	1	11944163	0.0320135
111969574	1	11969574	0.00907469
111969580	1	11969580	0.00907471
111969582	1	11969582	0.0090747
113467310	1	13467310	0.12513
113467319	1	13467319	0.125532
113467335	1	13467335	0.12513
113924194	1	13924194	2.16057
113960598	1	13960598	1.20774
113960618	1	13960618	1.11917
116277775	1	16277775	0.319857
116402823	1	16402823	0.591593
116429631	1	16429631	0.647454
116728671	1	16728671	1.37698
116782115	1	16782115	1.40741
116782130	1	16782130	1.4188
116782371	1	16782371	0.887047
117444738	1	17444738	1.6015
117461528	1	17461528	1.26607
117496372	1	17496372	1.22366
117775111	1	17775111	1.15528
117993731	1	17993731	1.30606
117993737	1	17993737	1.30606
118024199	1	18024199	1.96662
118025178	1	18025178	1.43391
118622745	1	18622745	1.58654
118668069	1	18668069	2.23505
118675886	1	18675886	2.05542
118936048	1	18936048	1.99166
119294463	1	19294463	2.30132
119294591	1	19294591	0.787162
119562211	1	19562211	1.08125
119926147	1	19926147	0.682183
120009141	1	20009141	2.03576
120009161	1	20009161	1.9936
120009198	1	20009198	1.34244
120143385	1	20143385	1.24222
120200055	1	20200055	0.40443
120364690	1	20364690	0.892715
120931809	1	20931809	0.867646
120931836	1	20931836	0.867646
121093150	1	21093150	0.719462
121213701	1	21213701	1.00471
121396467	1	21396467	0.528148
121396508	1	21396508	0.563455
121414835	1	21414835	0.711508
121492283	1	21492283	0.577477
121605981	1	21605981	0.925448
122016400	1	22016400	0.37847
122016416	1	22016416	0.37847
122030136	1	22030136	0.167003
122271240	1	22271240	0.224373
122279848	1	22279848	0.277938
122279863	1	22279863	0.277938
122279953	1	22279953	0.413602
122279954	1	22279954	0.413736
122279961	1	22279961	0.413889
122298037	1	22298037	0.275051
122485526	1	22485526	0.178881
122537269	1	22537269	0.699457
122537356	1	22537356	0.910248
122571277	1	22571277	0.268422
122575418	1	22575418	0.481882
122575425	1	22575425	0.481877
122575446	1	22575446	0.481891
122597020	1	22597020	0.605633
122792491	1	22792491	0.306141
122961174	1	22961174	0.409266
123272170	1	23272170	0.333518
123523471	1	23523471	0.274432
123583954	1	23583954	0.136386
123588017	1	23588017	0.117154
123621765	1	23621765	0.0663993
123642951	1	23642951	0.221159
123853169	1	23853169	0.222641
123999481	1	23999481	0.101299
124219519	1	24219519	0.0869008
124219527	1	24219527	0.116918
124284075	1	24284075	0.0254521
124284117	1	24284117	0.00475607
124321859	1	24321859	0.0206787
124321894	1	24321894	9.04589e-05
124333548	1	24333548	0.0291372
124390666	1	24390666	0.0205146
124390693	1	24390693	0.0279934
124390705	1	24390705	0.0291569
124656438	1	24656438	0.0174508
124779512	1	24779512	0.125664
124779541	1	24779541	0.126591
124779542	1	24779542	0.126979
124926833	1	24926833	0.0614613
124926841	1	24926841	0.0721366
124934460	1	24934460	0.311271
124934472	1	24934472	0.313846
124934485	1	24934485	0.415944
125152573	1	25152573	0.131194
125152574	1	25152574	0.131194
125288943	1	25288943	0.0711073
125294384	1	25294384	0.132726
125702129	1	25702129	0.317555
126068542	1	26068542	0.36769
126251773	1	26251773	0.142884
126294256	1	26294256	0.0808553
126384294	1	26384294	0.211898
126478362	1	26478362	0.190331
126478389	1	26478389	0.130382
126705827	1	26705827	0.159479
126705830	1	26705830	0.164123
126705866	1	26705866	0.176042
127384071	1	27384071	0.538411
127495662	1	27495662	1.09681
127528614	1	27528614	1.08177
127991529	1	27991529	1.21607
127991532	1	27991532	1.24182
128892390	1	28892390	0.946625
129153523	1	29153523	1.10769
129155711	1	29155711	0.938559
129432466	1	29432466	0.730197
129450132	1	29450132	0.467541
129450134	1	29450134	0.467541
129584991	1	29584991	0.643863
129687219	1	29687219	0.12022
129764307	1	29764307	0.607472
129921135	1	29921135	0.510094
129926143	1	29926143	0.62301
129941413	1	29941413	0.306886
129997325	1	29997325	0.532909
130019941	1	30019941	0.472315
130058101	1	30058101	0.484148
130126472	1	30126472	0.624721
130193141	1	30193141	0.636572
130207337	1	30207337	0.416969
130264305	1	30264305	0.138767
130317132	1	30317132	0.515619
130319504	1	30319504	0.674836
130328328	1	30328328	0.816107
200156861	2	156861	0.804623
200156864	2	156864	0.796583
200159079	2	159079	0.993952
200199673	2	199673	1.31814
200329783	2	329783	0.615952
200770008	2	770008	0.0986868
200831125	2	831125	0.149407
201097427	2	1097427	0.111182
201252252	2	1252252	0.208283
201252253	2	1252253	0.207747
201252255	2	1252255	0.204359
201252267	2	1252267	0.198
201450343	2	1450343	0.117796
201487471	2	1487471	0.246493
201487498	2	1487498	0.246493
201542581	2	1542581	0.517633
201658239	2	1658239	0.147235
201659086	2	1659086	0.00318884
201659092	2	1659092	0.00900626
202041133	2	2041133	0.142643
202041164	2	2041164	0.169194
205695249	2	5695249	0.137303
206359420	2	6359420	0.708549
206639080	2	6639080	0.496143
206650128	2	6650128	0.279597
207210773	2	7210773	0.0940599
207357739	2	7357739	0.0891557
207396670	2	7396670	0.186831
207503069	2	7503069	0.114765
207514818	2	7514818	0.139447
207610938	2	7610938	0.242219
208359868	2	8359868	0.0854155
208359883	2	8359883	0.0854135
208359902	2	8359902	0.0854158
208607704	2	8607704	0.160953
208617100	2	8617100	0.209171
208636041	2	8636041	0.312333
208794855	2	8794855	0.176644
208836838	2	8836838	0.338031
208897599	2	8897599	0.153179
208927147	2	8927147	0.0250082
208927151	2	8927151	0.0250082
208946764	2	8946764	0.228344
209221305	2	9221305	0.109037
209252230	2	9252230	0.0752998
209305430	2	9305430	0.24462
209451280	2	9451280	0.148794
209453202	2	9453202	0.203092
209453208	2	9453208	0.203771
209453220	2	9453220	0.205506
209453238	2	9453238	0.209303
209453286	2	9453286	0.189096
209453316	2	9453316	0.201515
209473356	2	9473356	0.297765
209572595	2	9572595	0.158978
210000059	2	10000059	0.206017
210000099	2	10000099	0.206427
210298185	2	10298185	0.0435475
210528193	2	10528193	0.0342427
210961457	2	10961457	0.102688
211042635	2	11042635	0.20744
211042641	2	11042641	0.142492
211526911	2	11526911	0.0305582
211812938	2	11812938	0.00752969
212715461	2	12715461	0.0344426
212715507	2	12715507	0.0168523
212738043	2	12738043	0.16771
213370330	2	13370330	0.710651
213442065	2	13442065	0.471232
213486695	2	13486695	0.210809
213615548	2	13615548	0.369555
213627548	2	13627548	0.226325
213685779	2	13685779	0.166276
213685791	2	13685791	0.166276
213686552	2	13686552	0.346618
213686555	2	13686555	0.352674
213686578	2	13686578	0.367946
213698385	2	13698385	0.274043
213773201	2	13773201	0.317837
213773246	2	13773246	0.317796
213773248	2	13773248	0.317798
213997748	2	13997748	0.205478
214048844	2	14048844	0.631707
214175250	2	14175250	0.259127
214175251	2	14175251	0.257384
214254391	2	14254391	0.174509
214350735	2	14350735	0.0550586
214358691	2	14358691	0.354887
214661903	2	14661903	0.485117
214667872	2	14667872	0.327021
214769581	2	14769581	0.243135
214769587	2	14769587	0.246266
214769595	2	14769595	0.246269
214789469	2	14789469	0.672965
214914809	2	14914809	0.0745785
214914815	2	14914815	0.0754575
214968232	2	14968232	0.0789645
214968245	2	14968245	0.0789645
215197614	2	15197614	0.13352
215206368	2	15206368	0.38453
215321801	2	15321801	0.233687
215552160	2	15552160	0.285371
215552184	2	15552184	0.364675
215552195	2	15552195	0.285559
215555150	2	15555150	0.280026
215560046	2	15560046	0.389205
215650812	2	15650812	0.268191
215702802	2	15702802	0.405125
215702822	2	15702822	0.310303
215782341	2	15782341	0.189895
215946585	2	15946585	0.563746
216768381	2	16768381	0.872352
216879460	2	16879460	0.596369
216911745	2	16911745	0.482246
216912336	2	16912336	0.190648
216912693	2	16912693	0.632917
216961220	2	16961220	0.54497
216995852	2	16995852	0.243023
217016473	2	17016473	0.384564
217121924	2	17121924	0.348734
217131803	2	17131803	0.441191
217288239	2	17288239	0.223631
217374292	2	17374292	0.163795
217734742	2	17734742	0.411279
217766469	2	17766469	0.342032
217766473	2	17766473	0.342032
217850541	2	17850541	0.240813
217850543	2	17850543	0.240813
217893738	2	17893738	0.29038
217903218	2	17903218	0.208668
217912970	2	17912970	0.397929
218089092	2	18089092	0.303223
218089134	2	18089134	0.287234
218122105	2	18122105	0.253786
218261167	2	18261167	0.422623
218278177	2	18278177	0.502566
218278259	2	18278259	0.658292
218387240	2	18387240	0.529015
218505484	2	18505484	0.309756
218671261	2	18671261	0.127274
218857542	2	18857542	0.302303
218858222	2	18858222	0.654089
218860115	2	18860115	0.639123
219500124	2	19500124	0.369133
219511097	2	19511097	0.161776
219560723	2	19560723	0.354828
300020373	3	20373	23.7162
300096618	3	96618	20.3589
300097041	3	97041	22.1413
300099998	3	99998	22.2494
300100022	3	100022	21.9456
300100053	3	100053	23.1078
301282003	3	1282003	24.0597
301286337	3	1286337	27.1186
301286394	3	1286394	24.172
301321901	3	1321901	23.0619
301432648	3	1432648	26.1205
301546715	3	1546715	26.6333
301784868	3	1784868	25.4141
301784883	3	1784883	25.4103
301784886	3	1784886	25.4108
302012983	3	2012983	25.0102
302063924	3	2063924	25.7414
302097697	3	2097697	25.9038
302795414	3	2795414	26.954
303004962	3	3004962	23.5326
303012844	3	3012844	23.7849
303012876	3	3012876	23.7849
303178197	3	3178197	20.2673
303248222	3	3248222	20.8794
303326972	3	3326972	20.0666
303348485	3	3348485	20.8196
303419062	3	3419062	20.4317
303833444	3	3833444	23.0829
303960217	3	3960217	19.6388
303984300	3	3984300	19.2519
304005543	3	4005543	20.3408
304114238	3	4114238	18.4808
304238450	3	4238450	18.474
304303467	3	4303467	20.1207
304326887	3	4326887	19.2398
304415268	3	4415268	19.7751
304426951	3	4426951	18.3413
304458826	3	4458826	19.3354
304786003	3	4786003	17.1965
304786104	3	4786104	18.1941
304942846	3	4942846	18.8041
305066042	3	5066042	15.7032
305091471	3	5091471	15.5949
305168516	3	5168516	18.0125
305225970	3	5225970	16.6869
305268500	3	5268500	12.7435
305533254	3	5533254	15.2879
305666710	3	5666710	13.7562
305666736	3	5666736	13.7562
305940140	3	5940140	11.5326
306169544	3	6169544	10.4838
306169557	3	6169557	10.3794
306208231	3	6208231	11.0247
306582498	3	6582498	11.6993
306612203	3	6612203	9.29421
306612208	3	6612208	9.29407
306612223	3	6612223	9.29438
306612255	3	6612255	9.49975
306660685	3	6660685	9.38377
306702174	3	6702174	9.64217
306801332	3	6801332	9.01356
307009733	3	7009733	7.48711
307437740	3	7437740	9.07698
307617984	3	7617984	8.8399
307618003	3	7618003	8.96534
307618024	3	7618024	9.07954
308019376	3	8019376	5.51193
308019414	3	8019414	5.41199
308092695	3	8092695	4.65011
308207175	3	8207175	5.21464
308207187	3	8207187	5.08918
308207205	3	8207205	5.01843
308283861	3	8283861	4.43196
308284412	3	8284412	5.56222
308868838	3	8868838	3.50022
308868839	3	8868839	3.50778
309156555	3	9156555	3.07474
309222933	3	9222933	2.97059
309222978	3	9222978	3.16734
309373421	3	9373421	2.17501
309409011	3	9409011	2.93548
309653810	3	9653810	3.15651
309671582	3	9671582	3.43346
309671587	3	9671587	3.46084
309817528	3	9817528	3.189
310226222	3	10226222	2.47869
310226243	3	10226243	2.47859
310226258	3	10226258	2.34707
310380932	3	10380932	2.47876
310472134	3	10472134	2.18198
310472143	3	10472143	2.18198
310472150	3	10472150	2.18198
310472153	3	10472153	2.18198
310472170	3	10472170	2.18199
310633887	3	10633887	3.03246
310761487	3	10761487	1.56006
310893838	3	10893838	1.42448
310990526	3	10990526	1.7701
311256899	3	11256899	0.764936
312176653	3	12176653	1.74663
312530782	3	12530782	1.1633
314087620	3	14087620	1.48493
314295955	3	14295955	0.878043
314729431	3	14729431	1.56622
314729445	3	14729445	1.60978
314753647	3	14753647	1.82119
314977013	3	14977013	0.772852
314977039	3	14977039	0.772852
315009834	3	15009834	1.34264
315193838	3	15193838	0.990638
315235020	3	15235020	1.74749
316016560	3	16016560	1.30159
316016588	3	16016588	1.25687
316140155	3	16140155	0.768944
316140167	3	16140167	0.768944
316153624	3	16153624	1.00521
316497232	3	16497232	1.25867
316564982	3	16564982	1.40772
316565087	3	16565087	1.60792
316795115	3	16795115	1.06307
317096599	3	17096599	1.22302
317149316	3	17149316	0.56225
317149325	3	17149325	0.598001
317193074	3	17193074	0.680359
317747104	3	17747104	0.263781
317822587	3	17822587	0.815205
317869859	3	17869859	0.321906
317979900	3	17979900	0.553619
318018017	3	18018017	0.262252
318227608	3	18227608	0.680717
318227609	3	18227609	0.680717
318259570	3	18259570	0.359358
318506350	3	18506350	0.339373
318675408	3	18675408	0.315966
318772557	3	18772557	0.273498
319736815	3	19736815	0.67247
319921023	3	19921023	1.27127
319921082	3	19921082	1.26947
320387736	3	20387736	0.451087
320387745	3	20387745	0.45776
320451417	3	20451417	0.821329
320451441	3	20451441	0.821329
320539662	3	20539662	0.575326
320539688	3	20539688	0.424136
320667462	3	20667462	0.25883
320667483	3	20667483	0.259915
320881881	3	20881881	0.281905
320905751	3	20905751	0.627409
321053340	3	21053340	0.746049
321244802	3	21244802	0.631291
322449147	3	22449147	0.82225
322451721	3	22451721	0.618061
322458806	3	22458806	1.22613
322668805	3	22668805	0.631712
322668820	3	22668820	0.621277
322690083	3	22690083	0.439421
322703930	3	22703930	0.658532
322781953	3	22781953	0.545713
322781991	3	22781991	0.545713
322783710	3	22783710	0.755769
322783739	3	22783739	0.69333
323382738	3	23382738	0.489183
400035462	4	35462	1.70473
400239052	4	239052	1.05049
400255747	4	255747	1.72726
400255842	4	255842	1.4002
400255875	4	255875	1.46655
400255883	4	255883	1.4704
400255891	4	255891	1.45786
400294090	4	294090	1.59144
400389727	4	389727	1.2194
400501711	4	501711	1.54034
400543185	4	543185	1.25297
400545382	4	545382	1.1821
400988373	4	988373	0.708554
400989171	4	989171	1.48664
400989204	4	989204	1.29572
401037175	4	1037175	0.724769
401037190	4	1037190	0.724769
401163786	4	1163786	0.646491
401400323	4	1400323	0.897506
401400369	4	1400369	0.897506
401432807	4	1432807	0.831357
401779017	4	1779017	0.808222
402494015	4	2494015	0.722569
403796004	4	3796004	1.12205
404942546	4	4942546	0.746355
406404512	4	6404512	1.65366
406404517	4	6404517	1.65365
406404518	4	6404518	1.65365
406484299	4	6484299	1.54096
406609772	4	6609772	1.89502
406609784	4	6609784	1.89502
406778477	4	6778477	1.34794
406929848	4	6929848	1.16335
406958222	4	6958222	1.10109
406958264	4	6958264	0.980767
407092084	4	7092084	0.836951
407198215	4	7198215	0.856395
407204109	4	7204109	1.40172
407204131	4	7204131	1.36934
407204137	4	7204137	1.37078
407258187	4	7258187	1.20674
407753735	4	7753735	1.97136
407968535	4	7968535	2.1653
407968553	4	7968553	2.1653
408047378	4	8047378	1.3458
408047418	4	8047418	1.4395
408047452	4	8047452	1.83299
408047462	4	8047462	1.86392
408047480	4	8047480	1.86711
408112984	4	8112984	1.39718
408116758	4	8116758	1.42069
408116789	4	8116789	1.42065
408116813	4	8116813	1.42068
408171290	4	8171290	1.36871
408679944	4	8679944	1.33275
408983166	4	8983166	1.3104
409004167	4	9004167	1.42214
409578497	4	9578497	1.92967
409666913	4	9666913	1.61991
409773213	4	9773213	1.70569
410611792	4	10611792	3.01496
410688536	4	10688536	1.65282
410834516	4	10834516	1.23072
410834526	4	10834526	1.45957
411014558	4	11014558	0.795624
411014585	4	11014585	0.961701
411031813	4	11031813	1.23844
411031815	4	11031815	1.23224
411156847	4	11156847	0.997522
411877109	4	11877109	1.38812
412030965	4	12030965	1.35855
412367641	4	12367641	1.47857
412400147	4	12400147	2.3984
412425121	4	12425121	1.96326
412611047	4	12611047	1.52555
412700906	4	12700906	1.70962
412702792	4	12702792	2.01037
412951629	4	12951629	1.49788
413066737	4	13066737	1.55959
413173797	4	13173797	1.08716
413234634	4	13234634	2.13768
413303410	4	13303410	2.32766
413305262	4	13305262	2.067
413311155	4	13311155	2.32194
413465665	4	13465665	2.74129
413466218	4	13466218	2.21964
413550327	4	13550327	1.97583
413583268	4	13583268	1.48757
413583305	4	13583305	1.52067
413602665	4	13602665	2.01848
413670583	4	13670583	2.69008
413707495	4	13707495	2.43223
413752928	4	13752928	1.71385
413793375	4	13793375	1.72588
413956240	4	13956240	2.33001
414027037	4	14027037	1.88086
414027060	4	14027060	1.81681
414161890	4	14161890	2.09188
414161908	4	14161908	2.09182
414161917	4	14161917	2.09185
414254383	4	14254383	2.34467
414269046	4	14269046	2.29495
414269066	4	14269066	2.31572
414300627	4	14300627	1.80625
414300629	4	14300629	1.80625
414384888	4	14384888	2.7822
414459739	4	14459739	2.15662
414476678	4	14476678	2.3169
414476685	4	14476685	2.29663
414571588	4	14571588	2.04392
414576682	4	14576682	2.03061
414609829	4	14609829	2.43243
414651664	4	14651664	2.47593
414918531	4	14918531	3.04872
414926724	4	14926724	2.12844
414926763	4	14926763	2.0357
415007045	4	15007045	2.464
415168565	4	15168565	1.60029
415298516	4	15298516	2.94188
415623699	4	15623699	1.68388
415857001	4	15857001	2.24472
415911034	4	15911034	2.28489
415911146	4	15911146	2.45817
416018153	4	16018153	1.88757
416043242	4	16043242	2.38258
416043333	4	16043333	2.5712
416425461	4	16425461	1.91831
416889675	4	16889675	2.61615
416948633	4	16948633	1.55792
417005481	4	17005481	1.21952
417010466	4	17010466	1.57313
417170304	4	17170304	2.13119
417307260	4	17307260	1.6411
417337692	4	17337692	3.25395
417337696	4	17337696	3.36681
417545432	4	17545432	1.77511
418104047	4	18104047	2.93556
418150857	4	18150857	2.44073
418284221	4	18284221	3.27444
418311473	4	18311473	2.03854
418582411	4	18582411	2.35686
500254689	5	254689	0.886199
500261286	5	261286	0.779692
500261340	5	261340	0.852238
500283104	5	283104	0.794537
500539665	5	539665	0.796263
500568986	5	568986	0.562957
500703844	5	703844	0.593828
500810274	5	810274	0.826238
500825933	5	825933	1.03081
500919037	5	919037	1.00419
500919042	5	919042	1.00933
501005825	5	1005825	0.917952
501005826	5	1005826	0.917952
501767677	5	1767677	1.04078
501772920	5	1772920	1.02799
501884400	5	1884400	0.971053
502453432	5	2453432	0.672223
502500372	5	2500372	0.597397
502574913	5	2574913	1.00732
502589039	5	2589039	0.914177
502704775	5	2704775	1.10879
502785276	5	2785276	0.609018
503193256	5	3193256	0.999601
503332036	5	3332036	0.724513
503332037	5	3332037	0.724513
503381206	5	3381206	0.650845
503546691	5	3546691	0.910111
503546694	5	3546694	0.900616
503604105	5	3604105	0.591143
504003719	5	4003719	0.359857
504863443	5	4863443	0.490041
505014099	5	5014099	0.534383
505391707	5	5391707	1.1042
505532091	5	5532091	0.95119
505601731	5	5601731	0.554444
505650048	5	5650048	0.671925
505687103	5	5687103	0.945011
505687190	5	5687190	0.747473
505721310	5	5721310	0.663718
505729911	5	5729911	0.779774
505736006	5	5736006	0.934097
505736017	5	5736017	0.934097
507207701	5	7207701	1.28808
507207746	5	7207746	1.28808
507286754	5	7286754	2.20972
507330292	5	7330292	1.27684
507362643	5	7362643	1.55588
507518108	5	7518108	1.50026
507531639	5	7531639	1.19505
507622182	5	7622182	1.44348
507682036	5	7682036	1.15325
507682538	5	7682538	1.55835
507733897	5	7733897	1.33158
507733898	5	7733898	1.32972
507787055	5	7787055	1.96942
507848921	5	7848921	2.21056
507863722	5	7863722	1.79227
507863731	5	7863731	1.79228
507863746	5	7863746	1.79233
507863770	5	7863770	1.91376
508231705	5	8231705	2.50215
508231726	5	8231726	2.5178
508231756	5	8231756	2.51779
508496815	5	8496815	2.1093
508902756	5	8902756	1.86235
509099642	5	9099642	2.19972
509257856	5	9257856	2.53698
509311912	5	9311912	2.64369
509456234	5	9456234	2.01434
509466478	5	9466478	2.31411
509466518	5	9466518	2.17994
509769482	5	9769482	2.19754
509769484	5	9769484	2.19754
509826792	5	9826792	2.08453
509903981	5	9903981	2.2585
510090390	5	10090390	1.95231
510561221	5	10561221	2.08901
510638147	5	10638147	1.81058
510796752	5	10796752	2.51579
510940677	5	10940677	2.02334
511634203	5	11634203	2.18286
512174228	5	12174228	2.18609
512318288	5	12318288	2.32204
513530590	5	13530590	1.59053
513715915	5	13715915	2.62465
513715931	5	13715931	2.6293
513715950	5	13715950	2.62935
513737440	5	13737440	2.08409
514121356	5	14121356	2.48708
514121365	5	14121365	2.48708
514536175	5	14536175	1.833
514774582	5	14774582	2.40159
515069865	5	15069865	2.65649
515570894	5	15570894	2.75515
515767817	5	15767817	2.18839
516134591	5	16134591	2.68074
516406935	5	16406935	1.84009
516406969	5	16406969	1.82231
516406973	5	16406973	1.82178
516436178	5	16436178	1.72001
516453241	5	16453241	1.75737
516453306	5	16453306	1.59005
516487163	5	16487163	2.1458
516487216	5	16487216	2.23717
516676195	5	16676195	1.71664
516928635	5	16928635	1.95887
516962866	5	16962866	2.20142
516987161	5	16987161	1.70909
517134905	5	17134905	1.72911
517134921	5	17134921	1.44373
517495145	5	17495145	2.15162
517503668	5	17503668	2.02676
517503697	5	17503697	2.09416
517507228	5	17507228	2.10338
517634279	5	17634279	1.6864
517634315	5	17634315	1.68848
517634318	5	17634318	1.68701
517659539	5	17659539	1.79923
517667577	5	17667577	2.17319
517678890	5	17678890	1.8818
517678903	5	17678903	1.8818
517679361	5	17679361	2.38169
517701723	5	17701723	2.58647
517744826	5	17744826	2.49392
518149265	5	18149265	2.40882
518285739	5	18285739	3.56672
518285740	5	18285740	3.56046
518349455	5	18349455	2.30271
518404903	5	18404903	2.27195
518952895	5	18952895	2.67998
519244943	5	19244943	3.73141
519244949	5	19244949	3.73631
519244951	5	19244951	3.73817
519244961	5	19244961	3.75127
519407438	5	19407438	3.19958
519586739	5	19586739	2.89109
519604882	5	19604882	3.14715
519604898	5	19604898	3.14715
519837005	5	19837005	3.90675
519925746	5	19925746	2.89444
520037603	5	20037603	3.80535
520055896	5	20055896	2.33994
520100684	5	20100684	3.30583
520122314	5	20122314	3.85424
520167848	5	20167848	3.09382
520167914	5	20167914	3.05026
520167950	5	20167950	3.05027
520299285	5	20299285	3.60562
520328422	5	20328422	3.27312
520334630	5	20334630	2.92413
520858968	5	20858968	3.6362
520890429	5	20890429	3.45829
520998960	5	20998960	4.11357
521112295	5	21112295	3.34026
521681232	5	21681232	4.03325
521681257	5	21681257	4.01228
521681258	5	21681258	4.0115
522091743	5	22091743	3.25706
522297274	5	22297274	2.61839
522363125	5	22363125	3.13334
522488865	5	22488865	2.19691
522488868	5	22488868	2.33417
522647614	5	22647614	3.26011
522647644	5	22647644	2.87543
522852026	5	22852026	2.53892
522947538	5	22947538	2.03164
522962415	5	22962415	2.48705
523190073	5	23190073	2.63439
523190090	5	23190090	2.62443
523494700	5	23494700	2.9057
523723000	5	23723000	3.13726
523884904	5	23884904	3.30335
523911850	5	23911850	3.2566
523911864	5	23911864	3.2566
523913671	5	23913671	3.57258
523926627	5	23926627	3.64984
523926659	5	23926659	3.01127
523970596	5	23970596	3.58041
524591535	5	24591535	3.40553
524638106	5	24638106	2.66762
524638129	5	24638129	2.66762
524670342	5	24670342	3.02547
524670345	5	24670345	3.02547
525134584	5	25134584	2.67429
525301406	5	25301406	2.05857
525301496	5	25301496	1.91404
525352585	5	25352585	2.73292
525404373	5	25404373	2.24735
525566176	5	25566176	2.93904
525600934	5	25600934	2.79206
525607429	5	25607429	2.65159
525607430	5	25607430	2.65159
525882098	5	25882098	2.36376
526132026	5	26132026	1.87469
526132062	5	26132062	1.95784
526132144	5	26132144	2.17805
526132158	5	26132158	2.17598
526164653	5	26164653	2.24259
526379836	5	26379836	1.61639
526390261	5	26390261	1.96971
526397934	5	26397934	2.5401
526406312	5	26406312	1.46797
526408310	5	26408310	1.77165
526442723	5	26442723	2.05575
526442756	5	26442756	2.05575
Figure 1e
Genotype	Rep. 1	Rep. 2	Rep. 3	Rep. 4	Rep. 5	Rep. 6	n	Mean	SD
rlp31-1	4.7202	4.02435					2	4.37228	0.49204
rlp31-2	3.79665	4.70145					2	4.24905	0.63979
rlp32-2	1.3175	1.18605					2	1.25177	0.0929492
rlp32-3	0.84525	1.73955	1.01985				3	1.20155	0.47403
rlp32-4	0.95655	1.3494					2	1.15298	0.277787
rlp32-5	0.8379	0.9114					2	0.87465	0.0519723
rlp33-2	5.26215	3.62685					2	4.4445	1.15633
rlp33-3	3.6033	3.8625	2.2572	2.934	3.207	3.98145	6	3.30757	0.648454
N643696	2.0361	2.7351	3.438	3.41325	3.43155		5	3.0108	0.622002
N692234	3.8691	2.03295	3.85815	4.73535	4.16955	3.30765	6	3.66213	0.924167
N660645	3.91365	2.80815	2.9952	4.01505	4.72965	3.3006	6	3.62705	0.724543
N879828	1.96005	2.13015					2	2.0451	0.120279
Col-0	2.2809	2.54295	3.3249				3	2.71625	0.543147
ICE73	1.14	1.2339	1.7538				3	1.3759	0.330622
ICE153	7.2677	5.23725	7.38045				3	6.62847	1.20615

## Sheet: Figure 2
Figure 2a
Treatment	Genotype	Rep. 1	Rep. 2	n	Mean	SD
mock	fls2 efr	0.235	0.235	2	0.235	0
elf18	fls2 efr	0.235	0.235	2	0.235	0
nlp20	fls2 efr	2.82	2.64375	2	2.73188	0.124628
vector control	fls2 efr	0.235	0.235	2	0.235	0
L6	fls2 efr	0.235	0.235	2	0.235	0
IF1	fls2 efr	1.63325	1.4805	2	1.55688	0.108011
mock	rlp32-2	0.27025	0.2585	2	0.264375	0.0083085
elf18	rlp32-2	0.8225	1.06925	2	0.945875	0.174479
nlp20	rlp32-2	3.2665	2.59675	2	2.93162	0.473585
vector control	rlp32-2	0.235	0.31725	2	0.276125	0.0581595
L6	rlp32-2	0.235	0.235	2	0.235	0
IF1	rlp32-2	0.235	0.235	2	0.235	0
Figure 2b
Elicitor	Conc. [nM]	Rep. 1	Rep. 2	Rep. 3	n	Mean	SD
IF1	0.1	0.23	0.43	0.36	3	0.34	0.101489
IF1	0.33	0.83	0.5	0.69	3	0.673333	0.16563
IF1	1	0.54	0.23	1.43	3	0.733333	0.622923
IF1	3.33	2.25	3.07	1.83	3	2.38333	0.630661
IF1	10	3.46	3.76	3.15	3	3.45667	0.305014
IF1	33	3.5	3.97	4.63	3	4.03333	0.567656
IF1	100	5.37	4.43	6.47	3	5.42333	1.02105
IF1	333	2.9	6.43	4.51	3	4.61333	1.76727
IF1	1000	6.76	4.34	6.05	3	5.71667	1.24396
Figure 2c
		Experiment 1		Experiment 2					Two-sided Dunnett's test with control
Treatment	Genotype	Rep. 1	Rep. 2	Rep. 1	Rep. 2	n	Mean	SD	P
mock	fls2 efr	0.2	0.2	0.2	0.2	4	0.2	0	0.9533
nlp20	fls2 efr	4.76	2.3	2.5014	2.6736	4	3.05875	1.1444	0.0025
TnT Master Mix	fls2 efr	0.58	0.33	0.7449	0.63285	4	0.571937	0.175333	(control)
Luciferase in vitro TnT	fls2 efr	0.51	0.53	0.51	0.53	4	0.52	0.011547	1
IF1 in vitro TnT	fls2 efr	6.43	3.42	5.02695	4.18035	4	4.76433	1.28992	<.0001
IF1 synthesized 1 µM	fls2 efr	2.47	4.37			2	3.42	1.3435	n.d.
mock	rlp32-2	0.26	0.25	0.2	0.2	4	0.2275	0.0320156	0.018
nlp20	rlp32-2	3.11	2.44	2.92325	2.4348	4	2.72701	0.343003	<.0001
TnT Master Mix	rlp32-2	0.66	0.48	0.63285	0.71655	4	0.62235	0.101102	(control)
Luciferase in vitro TnT	rlp32-2	0.45	0.63	0.45	0.63	4	0.54	0.103923	0.9353
IF1 in vitro TnT	rlp32-2	0.86	0.72	0.6156	0.77415	4	0.742438	0.102336	0.779
IF1 synthesized 1 µM	rlp32-2	0.32	0.38			2	0.35	0.0424264	n.d.
Figure 2d
			Experiment 1		Experiment 2					Two-sided Dunnett's test with control
Treatment	Genotype	Conc. [nM]	Rep. 1	Rep. 2	Rep. 1	Rep. 2	n	Mean	SD	P
mock	fls2 efr		0.2	0.2	0.08	0.12	4	0.15	0.06	(control)
flg22	fls2 efr	1000	0.2	0.25	0.07845	0.10665	4	0.158775	0.0799805	1
IF1 E. coli	fls2 efr	6	0.4	0.36			2	0.38	0.0282843	n.d.
	fls2 efr	60	1.18	2.89	3.65	1.55	4	2.3175	1.15272	0.0013
IF1 A. tumefaciens	fls2 efr	6	0.68	0.44			2	0.56	0.169706	n.d.
	fls2 efr	60	1.84	0.89	0.89	3.21	4	1.7075	1.09722	0.0219
IF1 P. syringae	fls2 efr	6	0.49	0.38			2	0.435	0.0777817	n.d.
	fls2 efr	60	1.8	1.4	1.06	1.39	4	1.4125	0.302806	0.0788
mock	rlp32-2		0.2	0.24	0.0819	0.1071	4	0.15725	0.0749839	(control)
flg22	rlp32-2	1000	1.21	1.43	0.98895	1.0185	4	1.16186	0.203852	<.0001
IF1 E. coli	rlp32-2	60	0.25	0.29	0.10275	0.17235	4	0.203775	0.0831967	0.9316
IF1 A. tumefaciens	rlp32-2	60	0.24	0.2	0.1917	0.23	4	0.215425	0.0232176	0.8652
IF1 P. syringae	rlp32-2	60	0.25	0.26	0.1005	0.2307	4	0.2103	0.0742033	0.8971

## Sheet: Figure 3
Figure 3a
		Experiment 1		Experiment 2		Experiment 3		Experiment 4					Two-sided Steel's test with control
Treatment	Genotype	Rep. 1	Rep. 2	Rep. 1	Rep. 2	Rep. 1	Rep. 2	Rep. 1	Rep. 2	n	Mean	SD	P
mock	Col-0	0.1599	0.13545	0.13095	0.17235	0.21585	0.16935	0.10065	0.1371	8	0.1527	0.0346952	(control)
flg22	Col-0	0.85035	1.2666	1.43985	1.43115	1.20285	1.299	1.30845	1.1049	8	1.23789	0.191526	0.0018
RsE	Col-0	1.3887	1.1718	3.09405	1.7772	1.66905	1.5141	2.3598	2.01435	8	1.87363	0.615714	0.0018
mock	rlp32-2	0.16005	0.1242	0.09412	0.08745	0.0915	0.08535	0.17115	0.26985	8	0.135459	0.0638339	(control)
flg22	rlp32-2	0.9297	1.15005	0.9624	0.687	1.2186	0.98175	1.3044	1.0992	8	1.04164	0.194051	0.0018
RsE	rlp32-2	0.4164	0.3015	0.06795	0.2475	0.281256	0.2607	0.3456	0.29385	8	0.276844	0.099913	0.0446
mock	rlp32-2 pRLP32::RLP32	0.11835	0.12495	0.0831	0.1344	0.22275	0.16455	0.14745	0.1176	8	0.139144	0.041345	(control)
flg22	rlp32-2 pRLP32::RLP32	1.22445	1.16955	1.12335	0.9123	1.14795	1.0926	0.8091	0.8226	8	1.03774	0.164324	0.0018
RsE	rlp32-2 pRLP32::RLP32	1.12605	1.36695	0.417	0.66405	0.903	0.52515	2.03715	1.4727	8	1.06401	0.548314	0.0018
mock	ICE73	0.1164	0.08175	0.0633	0.14085	0.3516	0.19935	0.13485	0.21945	8	0.163444	0.092638	(control)
flg22	ICE73	3.4686	2.85585	2.69895	1.4535	3.0888	3.0264	1.5291	1.3725	8	2.43671	0.845594	0.0018
RsE	ICE73	0.3894	0.43005	0.3675	0.28665	0.88545	0.7056	0.18045	0.0732	8	0.414787	0.266518	0.0578
mock	ICE73 pRLP32::RLP32	0.1824	0.1242	0.08475	0.10245	0.1225	0.0963	0.15645	0.10815	8	0.12215	0.0326495	(control)
flg22	ICE73 pRLP32::RLP32	1.43295	2.0628	1.167	1.84665	2.0148	1.94595	1.3164	1.40265	8	1.64865	0.355085	0.0018
RsE	ICE73 pRLP32::RLP32	0.84495	0.6822	0.72465	0.57465	0.40635	0.4518	0.49515	0.65565	8	0.604425	0.149444	0.0018
Figure 3b
		Experiment 1			Experiment 2			Experiment 3						Two-sided Steel's test with control
Treatment	Genotype	Rep. 1	Rep. 2	Rep. 3	Rep. 1	Rep. 2	Rep. 3	Rep. 1	Rep. 2	Rep. 3	n	Mean	SD	P
mock	Col-0	0.28	0.06	0.2	0.26	0.21	0.23	0.2	0.25	0.2	9	0.21	0.0634429	(control)
flg22	Col-0	0.87	0.76	0.57	0.37	0.42	0.37	0.51	0.52	0.54	9	0.547778	0.169984	0.0008
IF1	Col-0	1.03	1.82	1.49	0.9	1.2	1.72	1.8	1.15	1.56	9	1.40778	0.346655	0.0008
mock	rlp32-2	0.2	0.2	0.2	0.2	0.21	0.2	0.21	0.2	0.2	9	0.202222	0.00440959	(control)
flg22	rlp32-2	1.48	1.64	1.35	1.02	1.21	1.11	1.56	1.42	1.26	9	1.33889	0.20709	0.0005
IF1	rlp32-2	0.3	0.2	0.2	0.2	0.23	0.29	0.23	0.31	0.22	9	0.242222	0.0452155	0.042
mock	rlp32-2 pRLP32::RLP32	0.2	0.2	0.2	0.2	0.2	0.2	0.2	0.22	0.22	9	0.204444	0.00881917	(control)
flg22	rlp32-2 pRLP32::RLP32	1.11	1.4	1.13	1.2	1.54	1.37	1.24	1.26	1.05	9	1.25556	0.157092	0.0005
IF1	rlp32-2 pRLP32::RLP32	1.22	1.4	1.38	1.66	1.67	1.32	1.6	1.64	1.47	9	1.48444	0.165084	0.0005
mock	ICE73	0.2	0.3	0.33	0.36	0.43	0.64	0.22	0.23	0.24	9	0.327778	0.139174	(control)
flg22	ICE73	1.51	1.05	1.51	1.51	1.49	1.12	0.63	1.15	0.82	9	1.19889	0.330358	0.0011
IF1	ICE73	0.38	0.56	0.37	0.48	0.46	0.4	0.28	0.29	0.24	9	0.384444	0.104177	0.2891
mock	ICE 73 pRLP32::RLP32	0.3	0.39	0.2	0.21	0.22	0.2	0.2	0.2	0.2	9	0.235556	0.0663534	(control)
flg22	ICE 73 pRLP32::RLP32	1.43	2.62	1.82	1.77	1.56	0.2	2.12	1.61	2.32	9	1.71667	0.686895	0.0019
IF1	ICE 73 pRLP32::RLP32	1.37	1.3	1.17	1.69	2.26	2.29	0.35	0.43	0.28	9	1.23778	0.769785	0.005
Figure 3c
		Experiment 1		Experiment 2		Experiment 3					Two-sided Steel's test with control
Treatment	Genotype	Rep. 1	Rep. 2	Rep. 1	Rep. 2	Rep. 1	Rep. 2	n	Mean	SD	P
mock	WT	0.25	0.21	0.2	0.2	0.35	0.39	6	0.266667	0.0831064	(control)
flg22	WT	2.48	2.76	1.28	1.51	3.82	4.57	6	2.73667	1.28279	0.0096
IF1	WT	0.28	0.27	0.2	0.2	0.27	0.36	6	0.263333	0.0595539	0.9951
mock	35S::RLP32-GFP(1)	0.2	0.2	0.2	0.2	0.27	0.27	6	0.223333	0.0361478	(control)
flg22	35S::RLP32-GFP(1)	1.19	1.47	1.17	1.88	2.15	1.69	6	1.59167	0.389483	0.0082
IF1	35S::RLP32-GFP(1)	1.36	1.79	1.84	1.9	1.73	1.73	6	1.725	0.190447	0.0081
mock	35S::RLP32-GFP(2)	0.54	0.52	0.54	0.68	0.3	0.24	6	0.47	0.166253	(control)
flg22	35S::RLP32-GFP(2)	5.41	6.55	4.89	4.88	3.12	3.63	6	4.74667	1.23477	0.0096
IF1	35S::RLP32-GFP(2)	6.15	5.13	4.36	3.45	3.28	3.88	6	4.375	1.09732	0.0096

## Sheet: Figure 4
Figure 4a
		Experiment 1		Experiment 2					Two-sided Dunnett's test with control
Treatment	Genotype	Rep. 1	Rep. 2	Rep. 1	Rep. 2	n	Mean	SD	P
mock	efr fls2	0.1	0.17925	0.08	0.12	4	0.119813	0.042858	(control)
IF1	efr fls2	1.18	2.89	3.65	1.55	4	2.3175	1.15272	0.0006
M1-I67	efr fls2	0.1926	0.25	0.25	0.12675	4	0.204838	0.0586706	0.994
I7-R72	efr fls2	2.67	2.69	2.04	2.47	4	2.4675	0.301814	0.0003
mock	rlp32-2	0.1	0.2361	0.0819	0.1071	4	0.131275	0.0706841	(control)
IF1	rlp32-2	0.25155	0.2943	0.10275	0.17235	4	0.205237	0.084975	0.5766
M1-I67	rlp32-2	0.1719	0.31455	0.08295	0.1	4	0.16735	0.105432	0.9202
I7-R72	rlp32-2	0.3039	0.1	0.18435	0.0936	4	0.170463	0.0981007	0.9036
Figure 4b
		Experiment 1			Experiment 2						Two-sided Dunnett's test with control
Treatment	Genotype	Rep. 1	Rep. 2	Rep. 3	Rep. 1	Rep. 2	Rep. 3	n	Mean	SD	P
mock	efr fls2	0.2	0.22	0.2	0.2	0.2		5	0.204	0.00894427	(control)
IF1	efr fls2	2.805	2.077	1.67	2.16	1.69	1.16	6	1.927	0.558244	<.0001
M1-S37	efr fls2	0.2	0.2	0.2	0.2	0.2	0.2	6	0.2	3.04047e-17	1
G38-R72	efr fls2	0.28	0.22	0.2	0.25	0.25	0.2	6	0.233333	0.0320416	1
N28-R72	efr fls2	0.2	0.25	0.2	0.25	0.21	0.3	6	0.235	0.03937	1
A2-H30	efr fls2	0.20355	0.1197	0.12045	0.2538	0.14655		5	0.16881	0.0584726	1
I7-I36	efr fls2	0.2019	0.11655	0.12885	0.1653	0.1584		5	0.1542	0.0334525	0.9999
V13-K42	efr fls2	0.1551	0.1134	0.10515	0.138	0.0948		5	0.12129	0.0247326	0.9919
N19-L48	efr fls2	0.1593	0.09345	0.13065	0.13215	0.2421		5	0.15153	0.0557856	0.9998
E25-T54	efr fls2	0.17745	0.21345	0.0636	0.1263	0.14865		5	0.14589	0.0563991	0.9996
V31-Y60	efr fls2	0.10755	0.1812	0.0879	0.1233	0.1398		5	0.12795	0.0354181	0.9957
S37-R66	efr fls2	0.19665	0.132	0.1392	0.12525	0.1368		5	0.14598	0.0288221	0.9997
N43-R72	efr fls2	0.10305	0.07845	0.0894	0.15885	0.08205		5	0.10236	0.0329535	0.9608
mock	rlp32-2	0.28	0.34		0.2	0.24		4	0.265	0.0597216	(control)
IF1	rlp32-2	0.24	0.22		0.33	0.22		4	0.2525	0.0525198	1
M1-S37	rlp32-2	0.2	0.2					2	0.2	0	n.d.
G38-R72	rlp32-2	0.33	0.2					2	0.265	0.0919239	n.d.
N28-R72	rlp32-2	0.26	0.2					2	0.23	0.0424264	n.d.
A2-H30	rlp32-2	0.1209	0.0936	0.18945	0.159	0.19245		5	0.15108	0.0431892	0.6277
I7-I36	rlp32-2	0.1878	0.17505	0.1506	0.8412	0.1278		5	0.29649	0.305373	0.9999
V13-K42	rlp32-2	0.28515	0.1506	0.2082	0.24795	0.2622		5	0.23082	0.0528602	0.9999
N19-L48	rlp32-2	0.34725	0.2472	0.26445	0.2622	0.19815		5	0.26385	0.0537409	1
E25-T54	rlp32-2	0.1794	0.20385	0.1161	0.32475	0.22305		5	0.20943	0.0760389	0.9919
V31-Y60	rlp32-2	0.23505	0.18345	0.1962	0.25395	0.25635		5	0.225	0.0334581	0.9997
S37-R66	rlp32-2	0.18795	0.1854	0.2427	0.2124	0.1413		5	0.19395	0.0374102	0.9612
N43-R72	rlp32-2	0.348	0.16575	0.2112				3	0.24165	0.0948639	1
Figure 4c
								Two-sided Dunnett's test with control
Treatment	Genotype	Rep. 1	Rep. 2	Rep. 3	n	Mean	SD	P
mock	Col-0	1.05	0.57	0.56	3	0.726667	0.28006	(control)
IF1 wild type	Col-0	7.45	8.41	12.41	3	9.42333	2.63069	0.0013
K39E	Col-0	6.41	5.4	11.91	3	7.90667	3.50357	0.0065
R41E	Col-0	7.95	13.3	8.21	3	9.82	3.01657	0.0009
R41L	Col-0	7.39	10.22	10.69	3	9.43333	1.78511	0.0013
K39L R41L K42L	Col-0	9.67	7.72	10.5	3	9.29667	1.42711	0.0015
R41pK42	Col-0	6.79	5.53	6.12	3	6.14667	0.630423	0.0415
CspA-IF1 Helix	Col-0	1.395	1.557		2	1.476	0.114551	n.d.
mock	rlp32-2	0.57	0.75		2	0.66	0.127279	n.d.
IF1 wild type	rlp32-2	0.61	1.69		2	1.15	0.763675	n.d.
K39E	rlp32-2	0.49	0.33		2	0.41	0.113137	n.d.
R41E	rlp32-2	0.6	0.35		2	0.475	0.176777	n.d.
R41L	rlp32-2	1.09	0.75		2	0.92	0.240416	n.d.
K39L R41L K42L	rlp32-2	0.72	0.53		2	0.625	0.13435	n.d.
R41pK42	rlp32-2	0.75	0.35		2	0.55	0.282843	n.d.
CspA-IF1 Helix	rlp32-2	1.223	1.154		2	1.1885	0.0487904	n.d.
Figure 4d
								Two-sided student's t test (IF1 vs IF1 95°C)
Elicitor	Conc. (nM)	Rep. 1	Rep. 2	Rep. 3	n	Mean	SD	P
IF1	0.1	0.23	0.43	0.36	3	0.34	0.101489	0.1186
IF1	0.33	0.83	0.5	0.69	3	0.673333	0.16563	0.0128
IF1	1	0.54	0.23	1.43	3	0.733333	0.622923	0.2305
IF1	3.33	2.25	3.07	1.83	3	2.38333	0.630661	0.0042
IF1	10	3.46	3.76	3.15	3	3.45667	0.305014	0.0001
IF1	33	3.5	3.97	4.63	3	4.03333	0.567656	0.0004
IF1	100	5.37	4.43	6.47	3	5.42333	1.02105	0.0016
IF1	333	2.9	6.43	4.51	3	4.61333	1.76727	0.4345
IF1	1000	6.76	4.34	6.05	3	5.71667	1.24396	0.6241
IF1 95°C	0.1	0.24	0.19	0.23	3	0.22	0.0264575	0.1186
IF1 95°C	0.33	0.14	0.31	0.17	3	0.206667	0.0907377	0.0128
IF1 95°C	1	0.18	0.21	0.28	3	0.223333	0.051316	0.2305
IF1 95°C	3.33	0.25	0.11	0.31	3	0.223333	0.102632	0.0042
IF1 95°C	10	0.4	0.65	0.46	3	0.503333	0.130512	0.0001
IF1 95°C	33	0.23	0.42	0.54	3	0.396667	0.156312	0.0004
IF1 95°C	100	0.58	0.97	0.89	3	0.813333	0.205994	0.0016
IF1 95°C	333	3.28	3.51	4.28	3	3.69	0.523737	0.4345
IF1 95°C	1000	5.4	4.45	5.96	3	5.27	0.763348	0.6241
Figure 4e
Treatment		Rep. 1	Rep. 2	n	Mean	SD
mock		0.29	0.4	2	0.345	0.0777817
0.1 nM IF1		0.3	0.26	2	0.28	0.0282843
1 nM IF1		0.87	1.18	2	1.025	0.219203
0.1 nM elf18		1.01	0.93	2	0.97	0.0565685
1 nM elf18		1.59	1.66	2	1.625	0.0494975
0.1 nM IF1+0.1 nM elf18		0.88	0.85	2	0.865	0.0212132

## Sheet: Figure 5
Figure 5a-c
																		Two-sided Steel's test with control
Day	Genotype	Treatment	Rep.1	Rep.2	Rep.3	Rep.4	Rep.5	Rep.6	Rep.7	Rep.8	Rep.9	Rep.10	Rep.11	Rep.12	n	Mean	SD	P
Day 0	Col-0	mock	35.3357	70.6714	70.6714	176.678									4	88.3392	61.2032	(control)
Day 0	Col-0	nlp20	176.678	70.6714	35.3357	106.007									4	97.1731	60.3472	0.9837
Day 0	Col-0	IF1	35.3357	70.6714	141.343	35.3357									4	70.6714	49.9722	0.8607
Day 0	rlp32-2	mock	35.3357	35.3357	247.35	35.3357									4	88.3392	106.007	(control)
Day 0	rlp32-2	nlp20	106.007	600.707	70.6714	106.007									4	220.848	253.786	0.3038
Day 0	rlp32-2	IF1	106.007	70.6714	70.6714	141.343									4	97.1731	33.8313	0.4749
Day 0	rlp32-5	mock	70.6714	70.6714	70.6714	70.6714									4	70.6714	0	(control)
Day 0	rlp32-5	nlp20	35.3357	35.3357	106.007	35.3357									4	53.0035	35.3357	0.4341
Day 0	rlp32-5	IF1	70.6714	106.007	353.357	176.678									4	176.678	125.761	0.1233
Day 3	Col-0	mock	2.04947e+06	1.76678e+06	1.27208e+06	1.90813e+06	247350	706714	353357	2.04947e+06	282686	1.37809e+06	247350	954064	12	1.1013e+06	730072	(control)
Day 3	Col-0	nlp20	28268.6	24735	268551	38869.3	106007	187279	21201.4	77738.5	183746	98939.9	212014	180212	12	118963	84743.2	0.0001
Day 3	Col-0	IF1	159011	918728	7067.14	243816	303887	194346	233216	409894	35335.7	134276	254417	289753	12	265312	234451	0.0032
Day 3	rlp32-2	mock	106007	106007	1.51943e+06	706714	35335.7	530035	1.76678e+06	1.66078e+06	70671.4	1.4841e+06	1.90813e+06	353357	12	853946	751675	(control)
Day 3	rlp32-2	nlp20	208481	53003.5	3533.57	226148	35335.7	28268.6	10600.7	155477	49470	45936.4	74204.9	706714	12	133098	195562	0.0116
Day 3	rlp32-2	IF1	282686	353357	424028	1.90813e+06	424028	2.08481e+06	1.44876e+06	2.54417e+06	706714	176678	176678	1.02473e+06	12	962898	831720	0.7868
Day 3	rlp32-5	mock	1.27208e+06	3.4629e+06	1.4841e+06	1.76678e+07	1.87279e+06	2.04947e+06	565371	918728	2.04947e+06	530035	1.37809e+06	212014	12	2.78857e+06	4.76682e+06	(control)
Day 3	rlp32-5	nlp20	173145	148410	159011	17667.8	21201.4	3533.57	24735	3533.57	31802.1	28268.6	212014	194346	12	84805.7	83619.5	<.0001
Day 3	rlp32-5	IF1	1.02473e+07	954064	388693	282686	1.66078e+06	1.41343e+06	2.04947e+06	918728	106007	1.44876e+06	106007	1.59011e+06	12	1.76384e+06	2.7513e+06	0.552
Figure 5d
														Two-sided Steel's test with control
Day	Genotype		Rep.1	Rep.2	Rep.3	Rep.4	Rep.5	Rep.6	Rep.7	Rep.8	n	Mean	SD	P
Day 0	N. benthamiana		1908.13	2120.14	2826.86	2685.51	2120.14	671.378	3957.6	3074.2	8	2420.49	965.678	(control)
Day 0	35S::RLP32::GFP (1)		1413.43	1766.78	1943.46	1554.77	3144.88	2720.85	1307.42	2650.18	8	2062.72	686.728	0.508
Day 0	35S::RLP32::GFP (2)		2261.48	883.392	2014.13	3180.21	4416.96	1872.79			6	2438.16	1217.72	0.997
Day 4	N. benthamiana		5653.71	8127.21	18374.6	10600.7	14134.3	8833.92	25795.1	18021.2	8	13692.6	6719.76	(control)
Day 4	35S::RLP32::GFP (1)		6360.42	2120.14	6713.78	4593.64	7420.49	5653.71	3886.93	2826.86	8	4947	1907.57	0.0063
Day 4	35S::RLP32::GFP (2)		2826.86	2120.14	4947	8127.21	4240.28	8833.92	5300.35		7	5199.39	2512.85	0.0124
Figure 5e
																		Two-sided Steel's test with control
Day	Genotype		Rep.1	Rep.2	Rep.3	Rep.4	Rep.5	Rep.6	Rep.7	Rep.8	Rep.9	Rep.10	Rep.11	Rep.12	n	Mean	SD	P
Day 0	N. benthamiana		120	120	80	100	180	240	180	180	60	160	100	380	12	158.333	86.7424	(control)
Day 0	35S::RLP32-GFP (1)		120	180	120	140	140	200	260	140	140	100	140	260	12	161.667	52.8864	0.7455
Day 0	35S::RLP32-GFP (2)		140	280	220	120	360	240	100	180	260	300	220	160	12	215	78.2188	0.1289
Day 4	N. benthamiana		14000000	28000000	17000000	16000000	27000000	21000000	39000000	30000000	21000000	44000000	25000000	16000000	12	2.48333e+07	9.40825e+06	(control)
Day 4	35S::RLP32-GFP (1)		6300000	4500000	4700000	8900000	8200000	5800000	5400000	6100000	11200000	10900000	5200000	1800000	12	6.58333e+06	2.74585e+06	<.0001
Day 4	35S::RLP32-GFP (2)		3300000	6200000	2900000	4000000	6500000	8700000	5700000	5600000	3600000	8900000	3500000	6100000	12	5.41667e+06	2.02432e+06	<.0001

## Sheet: Figure 6
Figure 6a
Figure 6b
Figure 6c
		Experiment 1									Two-sided Steel's test with control
Treatment	Genotype	Rep. 1	Rep. 2	Rep. 3	Rep. 4	Rep. 5	Rep. 6	n	Mean	SD	P
mock	Col-0	0.2	0.2	0.32	0.322	0.22485	0.2	6	0.244475	0.0600556	(control)
flg22	Col-0	1.68	1.33	1.51	0.7989	0.6534	1.18935	6	1.19361	0.40073	0.009
IF1	Col-0	2.61	3.81	3.41	1.94685	1.92795	0.3303	6	2.33918	1.24434	0.009
mock	rlp32-2	0.33	0.3	0.34	0.23	0.3201	0.3513	6	0.3119	0.0437859	(control)
flg22	rlp32-2	1.3	1.46	1.59	0.61935	0.71925	0.7185	6	1.06785	0.430125	0.0096
IF1	rlp32-2	0.34	0.29	0.28	0.4521	0.30855	0.30525	6	0.329317	0.0635268	0.9812
mock	sobir1-12	0.89	0.32	0.29	0.2835	0.3633	0.23775	6	0.397425	0.244869	(control)
flg22	sobir1-12	1.13	1.2	1.06	0.384	0.50325	0.8922	6	0.861575	0.341575	0.0303
IF1	sobir1-12	0.23	0.26	0.25	0.3534	0.40005	0.3924	6	0.314308	0.0763819	0.9587
mock	bak1-5 bkk1-1	0.3	0.25	0.33	0.19005	0.18525	0.1896	6	0.240817	0.0629742	(control)
flg22	bak1-5 bkk1-1	0.23	0.33	0.44	0.0909	0.13305	0.2031	6	0.237842	0.128998	1
IF1	bak1-5 bkk1-1	1.37	1.04	1.18	0.2763	0.3459	0.2914	6	0.7506	0.50028	0.0545
Figure 6d
Treatment	Plant	Rep. 1	Rep. 2	Rep. 3	Rep. 4	Rep. 5	Rep. 6	Rep. 7	Rep. 8	Rep. 9	Rep. 10	Rep. 11	Rep. 12	Rep. 13	Rep. 14	Rep. 15	Rep. 16	Rep. 17	Rep. 18	Rep. 19	Rep. 20	Rep. 21	Rep. 22	Rep. 23	Rep. 24	Rep. 25	Rep. 26	Rep. 27	Rep. 28	Rep. 29	Rep. 30	Rep. 31	Rep. 32	Rep. 33	Rep. 34	Rep. 35	Rep. 36	Rep. 37	Rep. 38	Rep. 39	Rep. 40	Rep. 41	Rep. 42	Rep. 43	Rep. 44	Rep. 45	Rep. 46	Rep. 47	Rep. 48
mock	A. thaliana Col-0	0.2	0.322	0.2	0.86	0.35	0.2	0.27	0.2	0.2	0.22485	0.2	0.51	0.23	0.2	0.2	0.31	0.32	0.2	0.2	0.6	0.2	0.2	0.33	0.2
mock	A. thaliana rlp32-2	0.33	0.23	0.3	0.3201	0.34	0.3513
mock	Arabis alpina	0.2	0.2	0.2	0.38	0.2	0.2	0.23	0.27	0.37	0.2	0.2	0.2	0.43	0.2	0.2	0.26	0.36	0.57	0.2	0.2	0.2	0.43	0.2	0.2	0.26	0.36	0.57
mock	Brassica napus	1.3	1.71	0.97	0.38	0.46	0.28	0.55	0.71	0.33	0.88	0.69	0.57	0.85	0.76	1.72	0.5	0.47	0.27	0.54	0.36	0.84	1.11	0.81	0.77	1.36	1.13	1.89	0.58	0.4	0.31	0.41	0.45	0.71	1	0.48	0.64
mock	Brassica oleracea	0.27	0.37	0.38	0.27	0.41	0.49	0.2	0.2	0.27	0.2	0.49	0.31	0.2	0.84	0.43	0.41	0.54	0.29	0.34	0.47	0.43	0.31	0.28	0.2	0.23	0.2	0.32	0.21	0.21	0.48	0.33	0.33	0.28	0.51	0.48	0.2	0.27	0.36	0.2	0.2	0.3	0.2	0.26	0.2	0.3	0.55	0.34	0.53
mock	Brassica oleracea var. botrytis	0.49	0.21	0.89	0.35	0.48	0.45	0.52	0.33	0.8	0.3078
mock	Brassica rapa	0.27	0.43	0.59	1.13	0.51	0.61	0.47	0.2	0.37	0.27	0.93	0.9	0.63	0.4	0.29	0.38	0.42	3	2.47	0.38	0.2
mock	Capsella rubella	0.2	0.45	0.2	0.2	0.2	0.2	0.2	0.2	0.2	0.2	0.34	0.2	0.39	0.2	0.2	0.2	0.2	0.2	0.2	0.2	0.2	0.21	0.2	0.2	0.2	0.2	0.21	0.2	0.2	0.2
mock	N. benthamiana	0.2	0.2	0.2	0.21	0.2	0.2	0.2	0.2	0.28	0.2	0.2	0.2	0.24	0.2	0.22	0.2	0.2	0.2	0.2	0.2	0.2	0.2	0.2	0.2	0.2	0.2	0.29
mock	N. tabacum	0.2	0.21	0.44	0.2	0.27	0.2	0.24	0.2	0.2	0.23	0.2	0.25	0.2	0.38	0.2	0.2	0.2	0.25	0.21	0.2	0.27	0.2	0.23	0.2	0.2	0.2	0.29
mock	Solanum pennellii	0.32415	0.62775	2.04165	0.2	0.31	0.1653	0.49425	0.7317	0.33	0.5631	2.424	0.2	0.2	0.2157	0.3414	0.25605	0.27	1.2654	0.25	0.2	0.33405
IF1	A. thaliana Col-0	2.61	1.94685	3.48	4.81	1.86	1.37	1.16	0.92	3.81	1.92795	4.95	4.52	2.57	1.16	1.23	1.25	3.41	0.3303	3.14	4.22	2.35	0.69	1.33	1.04
IF1	A. thaliana rlp32-2	0.34	0.4521	0.29	0.30855	0.28	0.30525
IF1	Arabis alpina	0.2	0.2	0.2	0.4	0.2	0.22	0.49	0.65	0.77	0.2	0.2	0.2	0.54	0.2	0.2	0.71	0.49	0.89	0.2	0.21	0.2	0.42	0.21	0.2	0.58	0.29	1.09
IF1	Brassica napus	0.72	1.51	1.86	0.33	0.78	0.38	0.37	1.06	0.93	2.39	0.51	0.87	0.86	1.04	1.09	0.47	0.56	0.4	0.34	0.42	0.77	1.83	0.53	1.06	0.7	1	1.95	0.56	1.21	0.32	0.64	0.48	0.95	1.72	0.56	0.91
IF1	Brassica oleracea	0.6	1.38	1.15	0.21	0.28	0.54	0.2	0.2	0.31	0.23	0.31	0.37	0.29	0.59	0.72	0.53	0.89	1.34	1.48	0.91	0.23	0.76	0.2	0.2	0.23	0.22	0.22	0.26	0.27	0.7	0.71	0.44	0.38	1.45	1.06	1.08	0.26	0.75	0.2	0.2	0.28	0.31	0.35	0.4	0.37	0.58	0.63	0.4
IF1	Brassica oleracea var. botrytis	0.63	0.37	0.88	0.68	0.3	0.61	0.61	0.51	0.86	0.63
IF1	Brassica rapa	1.69	1.55	1.17	1.82	2.11	1.86	1.06	1.35	0.92	1	1.36	1.27	1.32	0.98	0.59	0.57	0.64	5.92	3.85	1.74	1.94
IF1	Capsella rubella	0.2	0.2	0.2	0.2	0.2	0.2	0.2	0.2	0.2	0.2	0.2	0.2	0.2	0.2	0.2	0.2	0.24	0.2	0.2	0.2	0.2	0.2	0.2	0.2	0.2	0.2	0.2	0.2	0.2	0.2
IF1	N. benthamiana	0.2	0.2	0.2	0.24	0.2	0.2	0.2	0.2	0.2	0.2	0.2	0.2	0.2	0.2	0.2	0.2	0.2	0.2	0.2	0.2	0.2	0.22	0.2	0.2	0.2	0.2	0.2
IF1	N. tabacum	0.2	0.21	0.2	0.24	0.27	0.2	0.22	0.27	0.29	0.2	0.2	0.3	0.32	0.31	0.22	0.2	0.2	0.2	0.2	0.2	0.23	0.2	0.2	0.25	0.26	0.2	0.22
IF1	Solanum pennellii	0.40695	0.08445	0.4908	0.37	0.27	0.21	0.4266	0.43845	0.2	0.2778	1.42695	0.24	0.24	0.2	0.5007	0.27975	0.58	0.27735	0.36	0.22	0.2
[truncated: 4 more columns]

## Sheet: Sup. Figure 1
Supplementary Figure 1a
	mock						RsE						n		Mean		SD
Time (min)	Rep. 1	Rep. 2	Rep. 3	Rep. 4	Rep. 5	Rep. 6	Rep. 1	Rep. 2	Rep. 3	Rep. 4	Rep. 5	Rep. 6	mock	Rse	mock	RsE	mock	RsE
0.0166667	494	224	404	216	322	555	282	249	269	265	335	196	6	6	369.167	266	140.063	45.2018
0.683333	453	180	359	188	277	526	379	322	326	310	428	273	6	6	330.5	339.667	141.321	55.0878
1.38333	486	175	384	167	265	494	677	502	457	388	665	477	6	6	328.5	527.667	147.617	117.377
2.06667	465	175	424	143	253	486	1175	898	706	575	1240	849	6	6	324.333	907.167	152.399	259.531
2.76667	494	188	428	155	273	477	2089	1534	1077	975	2199	1412	6	6	335.833	1547.67	149.628	507.019
3.45	490	188	441	122	265	498	3358	2526	1697	1522	3734	2297	6	6	334	2522.33	163.525	883.075
4.15	506	184	432	143	277	494	5363	3836	2432	2395	5840	3558	6	6	339.333	3904	159.278	1445.34
4.83333	506	196	428	147	294	490	7792	5591	3534	3779	8196	5118	6	6	343.5	5668.33	153.511	1966.36
5.53333	539	220	375	151	330	510	10643	7612	4816	5538	11161	6906	6	6	354.167	7779.33	154.106	2616.56
6.21667	559	192	420	143	347	547	13772	9875	6534	7772	14307	8703	6	6	368	10160.5	175.082	3203.08
6.91667	547	208	457	122	371	522	17503	12211	7853	10296	17741	10794	6	6	371.167	12733	173.057	4040.26
7.6	559	204	441	147	375	571	21756	14806	10010	13155	22034	12967	6	6	382.833	15788	177.474	4977.35
8.3	592	204	526	151	396	575	26636	17454	12105	16465	26493	15386	6	6	407.333	19089.8	191.56	6063.39
8.98333	612	245	494	155	400	551	32329	19989	14463	19858	31478	17671	6	6	409.5	22631.3	178.935	7460.67
9.68333	641	233	514	147	428	551	38780	23392	17070	23473	36973	20488	6	6	419	26696	192.039	8990.47
10.3667	690	257	563	135	416	555	45944	26644	20132	27908	43895	23891	6	6	436	31402.3	208.733	10824.2
11.0667	685	245	555	163	453	494	53180	30634	23400	32047	52175	27647	6	6	432.5	36513.8	195.321	12869.7
11.75	702	241	518	163	498	567	61473	35052	27078	37010	61428	31719	6	6	448.167	42293.3	205.013	15216.2
12.45	706	228	571	139	453	641	70295	40132	31052	41886	71319	36654	6	6	456.333	48556.3	229.099	17630.9
13.1333	763	216	547	126	420	612	78870	45379	35290	47630	82233	41636	6	6	447.333	55173	242.574	20125.6
13.8333	710	216	588	139	461	571	87865	51145	40222	52482	93279	46908	6	6	447.5	61983.5	224.876	22617.9
14.5167	771	224	624	147	461	673	96651	56496	45715	58413	104446	52540	6	6	483.333	69043.5	252.739	24910
15.2167	763	216	645	147	539	624	105131	61970	50115	63757	114490	58110	6	6	489	75595.5	249.652	27077.4
15.9	739	212	661	139	543	641	114242	67262	55125	69349	124797	62606	6	6	489.167	82230.2	251.926	29483.8
16.6	783	196	665	135	555	624	122007	72071	60224	74308	133920	67385	6	6	493	88319.2	264.976	31312
17.2833	783	208	632	139	592	657	128913	76756	64923	79488	142467	71561	6	6	501.833	94018	263.131	32939
17.9833	779	188	681	139	583	641	135058	80541	69201	83538	149624	75563	6	6	501.833	98920.8	270.191	34292.9
18.6667	706	212	661	139	588	669	141025	83925	73699	88055	155605	78204	6	6	495.833	103419	252.12	35419.6
19.3667	739	192	726	135	600	616	145919	86885	77220	91359	160793	81302	6	6	501.333	107246	268.228	36344.2
20.05	755	196	722	147	612	661	150288	89509	80302	94771	164874	83875	6	6	515.5	110603	271.425	37009.2
20.75	775	200	673	139	624	685	154568	91441	83340	97508	168421	85271	6	6	516	113425	273.474	37819.9
21.4333	763	204	767	118	628	702	156178	93049	85810	100255	171791	87174	6	6	530.333	115710	291.776	38061.6
22.1333	763	204	722	139	649	706	158701	94001	88034	101529	173370	88772	6	6	530.5	117401	281.228	38261.6
22.8167	779	196	747	118	665	690	160602	94825	88702	102441	173865	89250	6	6	532.5	118281	294.679	38469.3
23.5167	779	204	730	131	555	730	162615	94911	90382	103773	174742	89917	6	6	521.5	119390	285.541	38692.3
24.2	751	184	767	131	637	710	163076	95616	90840	104660	174809	90209	6	6	530	119868	292.498	38541.3
24.9	767	200	759	131	628	718	163960	95711	91717	104925	175033	91256	6	6	533.833	120434	290.369	38479.5
25.5833	800	200	787	122	641	694	164010	96330	92154	105259	173745	91359	6	6	540.667	120476	300.948	37940.3
26.2833	808	188	755	126	657	694	163890	95806	92583	105399	173200	91623	6	6	538	120417	300.243	37712.1
26.9667	800	192	820	143	665	730	163080	95810	92364	105259	171791	91787	6	6	558.333	120015	308.033	37149.3
27.6667	787	180	767	114	661	657	162881	95443	92187	103712	170815	91536	6	6	527.667	119429	300.344	37070.5
28.35	792	175	804	118	641	665	162931	94697	91557	103101	168563	91495	6	6	532.5	118724	306.593	36712.5
29.05	816	175	779	126	641	677	161822	94582	91483	102478	167341	92035	6	6	535.667	118290	305.541	36113.9
29.7333	832	175	796	118	628	710	161137	94054	90852	101595	165460	91878	6	6	543.167	117496	315.814	35703.3
30.4333	808	175	820	122	612	726	161000	93325	90436	100746	163479	91635	6	6	543.833	116770	315.552	35411
31.1167	808	192	796	126	637	690	160049	93193	89703	99521	162233	91248	6	6	541.5	115991	303.893	35138.9
31.8167	828	192	828	118	522	698	158937	92027	89113	97884	160074	91075	6	6	531	114852	313.011	34713.8
32.5	841	184	767	94	490	677	157937	92187	87882	97409	157879	91169	6	6	508.833	114077	310.877	34088.9
33.2	836	180	751	90	641	698	157767	91623	87499	96610	156302	91449	6	6	532.667	113542	315.936	33816.4
33.8833	808	184	690	110	612	726	156103	91120	86498	95929	155029	91173	6	6	521.667	112642	297.9	33384
34.5833	796	192	665	110	628	690	154887	90201	85786	94870	153489	90943	6	6	513.5	111696	287.47	33043.2
35.2667	800	171	681	102	645	706	153531	89921	85530	93741	151797	90885	6	6	517.5	110901	300.343	32461.5
35.9667	796	167	637	126	620	734	151818	89378	84163	92710	149952	91075	6	6	513.333	109849	291.63	31920.8
36.65	767	192	673	110	677	681	150740	88632	83793	92010	148306	88714	6	6	516.667	108699	286.568	31739.8
37.35	779	175	641	114	661	698	148858	87866	82459	90943	145989	88038	6	6	511.333	107359	288.686	31168
38.0333	739	188	669	118	616	673	147568	87718	81866	90040	144389	89505	6	6	500.5	106848	272.886	30465.7
38.7333	710	196	645	106	661	690	146068	87219	80743	89394	143080	89806	6	6	501.333	106052	273.784	30030
39.4167	690	204	641	110	718	677	145587	86058	79887	87948	140777	88776	6	6	506.667	104839	273.599	29901.8
40.1167	710	175	563	106	620	673	144021	85032	78479	87207	138888	88290	6	6	474.5	103653	264.332	29523
40.8	665	188	575	106	637	661	141904	84048	77438	85786	135886	87252	6	6	472	102052	255.114	28797.7
41.5	690	180	555	106	661	624	140632	82986	76118	84538	134284	86255	6	6	469.333	100802	257.843	28671.6
42.1833	681	180	555	110	596	665	138122	81500	73189	83394	131416	85147	6	6	464.5	98794.7	252.652	28245.3
42.8833	653	188	530	114	588	673	137783	80879	74469	82430	129153	84258	6	6	457.667	98162	243.955	27680.8
43.5667	628	192	490	106	600	657	136193	79298	72947	81385	126766	82949	6	6	445.5	96589.7	238.08	27401.7
44.2667	620	192	510	122	600	673	134396	78566	71886	80084	124148	81788	6	6	452.833	95144.7	236.148	26843.6
44.95	620	184	530	126	486	632	131979	76875	70907	78965	121585	80405	6	6	429.667	93452.7	220.441	26225.8
45.65	616	188	514	110	498	632	131213	76048	69855	78068	119303	78911	6	6	426.333	92233	222.694	26050.2
46.3333	596	167	486	118	518	592	128636	74814	68733	76751	116147	77443	6	6	412.833	90420.7	214.208	25264.4
47.0333	583	188	502	126	571	608	127258	73910	67298	75521	113887	75801	6	6	429.667	88945.8	215.006	25050.4
47.7167	583	159	473	98	559	588	125583	72696	66485	74234	111744	73967	6	6	410	87451.5	222.768	24730.5
48.4167	571	180	469	98	551	579	123710	71611	64849	73272	109048	72421	6	6	408	85818.5	213.572	24305.8
49.1	535	159	477	122	490	608	121593	70065	64139	72244	106088	70739	6	6	398.5	84144.7	205.363	23679.9
49.8	555	155	453	122	539	612	119427	69350	62799	70862	102626	68864	6	6	406	82321.3	213.631	23025.7
50.4833	551	184	420	110	555	583	117998	68634	61867	69896	102086	67442	6	6	400.5	81320.5	205.655	22973.7
51.1833	555	171	433	122	449	571	115738	67574	61000	68794	100234	65474	6	6	383.5	79802.3	192.275	22531.6
51.8667	535	180	408	122	502	522	114622	66703	60253	67307	98020	64430	6	6	378.167	78555.8	182.429	22276.4
52.5667	543	184	384	110	539	559	113202	65712	59152	66246	95934	63272	6	6	386.5	77253	197.469	21994.4
53.25	518	188	449	102	571	567	110877	64956	58262	63868	94466	62085	6	6	399.167	75752.3	203.568	21607.6
53.95	502	184	428	122	535	588	109378	64303	58027	64287	92525	60766	6	6	393.167	74881	194.122	21018
54.6333	494	175	408	102	543	588	108197	63309	56788	63757	90955	59752	6	6	385	73793	201.381	20857.3
55.3333	506	196	412	118	530	608	107194	62631	56537	63342	88780	58783	6	6	395	72877.8	196.231	20455.3
56.0167	465	175	408	131	526	620	105956	61900	55926	62816	86733	57962	6	6	387.5	71882.2	195.25	20058.8
Supplementary Figure 1c
Treatment		Rep. 1	Rep. 2	n	Mean	SD
control		0.15045	0.1962	2	0.173325	0.0323501
flg22		0.12	0.24765	2	0.183825	0.0902622
elf18		0.21655	0.18295	2	0.19975	0.0237588
RsE (ng/µL):	9	0.2967	0.23775	2	0.267225	0.0416839
	45	0.32775	0.35325	2	0.3405	0.0180312
	90	1.0179	0.8	2	0.90895	0.154079
	270	3.1752	2.13885	2	2.65702	0.73281
	540	4.3941	4.3005	2	4.3473	0.0661852
	1080	4.80555	5.6415	2	5.22353	0.591106
	2250	7.1313	6.15775	2	6.64452	0.688404
	4500	6.55125	7.13205	2	6.84165	0.410688
Supplementary Figure 1d

## Sheet: Sup. Figure 2
Supplementary Figure 2a
Treatment	Rep. 1	Rep. 2	n	Mean	SD
mock	0.294	0.2394	2	0.2667	0.038608
mock + Prot. K	0.18465	0.31125	2	0.24795	0.0895197
RsE	5.9715	7.00485	2	6.48818	0.730689
RsE + Prot. K	0.5115	0.3984	2	0.45495	0.0799738
Supplementary Figure 2b
	Treatment	Rep. 1	Rep. 2	n	Mean	SD
	mock	0.3051	0.2427	2	0.2739	0.0441235
	elf18	0.2556	0.24975	2	0.252675	0.00413657
	buffer	0.3972	0.27765	2	0.337425	0.0845346
Gel filtration:	input	1.90545	1.63815	2	1.7718	0.18901
fraction:	10	0.5337	0.1581	2	0.3459	0.265589
	13	0.2184	0.237	2	0.2277	0.0131522
	16	0.2001	0.17535	2	0.187725	0.0175009
	19	0.26685	0.2499	2	0.258375	0.0119855
	22	0.3111	0.2841	2	0.2976	0.0190919
	25	0.2748	0.20625	2	0.240525	0.0484722
	28	0.2394	0.31395	2	0.276675	0.0527148
	31	0.46805	0.33585	2	0.40195	0.0934795
	67	0.90045	0.8571	2	0.878775	0.0306531
	70	1.26105	0.8799	2	1.07048	0.269514
	73	1.0446	0.9654	2	1.005	0.0560029
	76	1.3146	1.40985	2	1.36223	0.0673519
	79	0.97965	1.8924	2	1.43603	0.645412
	82	1.43265	0.74925	2	1.09095	0.483237
	85	1.2264	0.9183	2	1.07235	0.21786
	88	0.66255	0.71115	2	0.68685	0.0343654

## Sheet: Sup. Figure 3
Supplementary Figure 3
												Sorted by relative response (as presented in Supplementary Fig. 3)
		Original ethylene measurment		Col-0, Mean response	Relative response (rel. to Col-0 each group)								Relative response (rel. to Col-0 each group)
Group	Ecotype	Rep. 1	Rep. 2		Rep. 1	Rep. 2	n	Mean	SD			Ecotype	Rep. 1	Rep. 2	n	Mean	SD
1	Sq-8	1.20975	0.621		0.539772	0.277081	2	0.408426	0.185751			Col-0 (2)	1.036	0.964	14	1	0.215
1	PRS-10	2.1057	1.22955		0.939531	0.548606	2	0.744069	0.276425			-3	1.282	0.718
1	Mr-0	1.41855	0.64125		0.632935	0.286116	2	0.459525	0.245238			-4	0.66	1.34
1	Ull-2-3	2.5971	0.9504		1.15879	0.424054	2	0.79142	0.519534			-5	1.307	0.693
1	Edi-0	1.191	1.0782		0.531406	0.481076	2	0.506241	0.0355884			-6	1.065	0.935
1	Zu-9	2.8587	2.18865		1.27551	0.976542	2	1.12602	0.211401			-7	1.045	0.955
1	Got-22	3.9834	3.00765		1.77733	1.34197	2	1.55965	0.307849			-8	0.948	1.052
1	KZ-9	4.32885	1.78095		1.93147	0.794632	2	1.36305	0.803863			ICE 73	0.333	0.212	2	0.273	0.086
1	Sorbo	2.5173	1.71585		1.12318	0.765586	2	0.944383	0.252858			ICE 216	0.335	0.348	2	0.341	0.009
1	Ra-0	1.8891	0.9693		0.842887	0.432487	2	0.637687	0.290197			ICE 21	0.371	0.328	2	0.35	0.031
2	Col-0	2.32215	2.1603	2.24123	1.03611	0.963893	2	1	0.0510637			Sq-8	0.54	0.277	2	0.408	0.186
2	Gy-0	1.55865	1.7541		0.695446	0.782652	2	0.739049	0.0616645			Dog-4	0.556	0.301	2	0.429	0.18
2	Bur-0	3.1629	2.57955		1.41124	1.15096	2	1.2811	0.184047			Pu2-23	0.489	0.427	2	0.458	0.044
2	Pu2-23	1.09695	0.95745		0.489442	0.427199	2	0.458321	0.0440123			Mr-0	0.633	0.286	2	0.46	0.245
2	Fab-2	2.45205	2.1735		1.09407	0.969782	2	1.03192	0.0878826			ICE 130	0.567	0.384	2	0.476	0.13
2	Vod-1	1.5027	1.00665		0.670482	0.449152	2	0.559817	0.156504			ICE 33	0.432	0.559	2	0.495	0.09
2	Ws-0	1.41435	1.32		0.631061	0.588964	2	0.610012	0.0297674			ICE 228	0.385	0.617	2	0.501	0.164
3	Col-0	1.20945	0.678	0.943725	1.28157	0.71843	2	1	0.398201			Edi-0	0.531	0.481	2	0.506	0.036
3	Sha	1.428	0.8148		1.51315	0.863387	2	1.18827	0.459454			Reu-1	0.618	0.474	2	0.546	0.102
3	ICE 75	2.7735	1.8666		2.93889	1.97791	2	2.4584	0.679515			Vod-1	0.67	0.449	2	0.56	0.157
3	Ws-2	2.08965	0.6546		2.21426	0.693634	2	1.45395	1.07524			ICE 226	0.534	0.621	2	0.577	0.061
3	Koch-1	2.3289	1.96215		2.46777	2.07915	2	2.27346	0.274796			Gu-0	0.611	0.578	2	0.595	0.023
3	ICE 152	2.61225	2.02305		2.76802	2.14369	2	2.45585	0.441471			TüSB30-3	0.435984	0.78301	2	0.609497	0.245384
3	HKT2-4	1.3374	0.83895		1.41715	0.888977	2	1.15306	0.373475			Ws-0	0.631	0.589	2	0.61	0.03
3	Ey1.5-2	2.0355	1.04415		2.15688	1.10641	2	1.63165	0.742791			ICE 212	0.638	0.602	2	0.62	0.026
3	ICE 150	1.89855	1.269		2.01176	1.34467	2	1.67822	0.471704			Ra-0	0.843	0.432	2	0.638	0.29
3	Lerik1-3	2.3598	1.9578		2.50052	2.07455	2	2.28753	0.301207			Cdm-0	0.47	0.828	2	0.649	0.253
3	ICE 63	2.48445	2.0763		2.6326	2.20011	2	2.41636	0.305815			Rü3.1+31	0.676	0.678	2	0.677	0.002
3	RmxA180	0.95145	0.67605		1.00819	0.716363	2	0.862274	0.20635			Gy-0	0.695	0.783	2	0.739	0.062
3	Wt-5	1.21395	0.6708		1.28634	0.7108	2	0.998569	0.406967			PRS-10	0.94	0.549	2	0.744	0.276
4	Col-0	4.0029	8.1207	6.0618	0.660348	1.33965	2	1	0.48034			ICE 173	0.795	0.737	2	0.766	0.041
4	ICE 213	7.68675	14.3302		1.26806	2.36402	2	1.81604	0.774956			Ull-2-3	1.159	0.424	2	0.791	0.52
4	ICE 106	4.58685	9.9108		0.756681	1.63496	2	1.19582	0.621037			Tü-wal-2	0.916	0.671	2	0.794	0.173
4	ICE 112	7.7961	6.21975		1.2861	1.02606	2	1.15608	0.183881			ICE 36	1.098	0.499	2	0.798	0.424
4	ICE 120	8.0349	13.1734		1.3255	2.17318	2	1.74934	0.599404			Pra-6	1.043	0.617	2	0.83	0.301
4	ICE 228	2.33205	3.74145		0.384712	0.617218	2	0.500965	0.164406			Yeq-1	1.236	0.447	2	0.841	0.558
4	TüSB30-3	2.64285	4.74645		0.435984	0.78301	2	0.609497	0.245384			RmxA180	1.008	0.716	2	0.862	0.206
4	ICE 216	2.02785	2.10795		0.334529	0.347743	2	0.341136	0.00934364			Nie1-2	1.124	0.616	2	0.87	0.359
4	Rü3.1+31	4.0983	4.11195		0.676086	0.678338	2	0.677212	0.00159227			Lag2-2	1.218	0.556	2	0.887	0.468
4	Xan-1	7.272	14.8777		1.19964	2.45434	2	1.82699	0.887202			Bak-7	0.611	1.234	2	0.922	0.44
4	ICE 153	7.5855	19.0225		1.25136	3.13809	2	2.19473	1.33412			NFA-8	1.281	0.573	2	0.927	0.5
4	ICE 226	3.2349	3.762		0.533653	0.620608	2	0.577131	0.061486			Sorbo	1.123	0.766	2	0.944	0.253
4	ICE 163	6.4677	9.75075		1.06696	1.60856	2	1.33776	0.382967			ICE 138	0.55	1.387	2	0.968	0.592
4	Cdm-0	2.84805	5.019		0.469836	0.827972	2	0.648904	0.253241			ICE 29	1.02	0.92	2	0.97	0.07
4	Bak-7	3.70365	7.4799		0.610982	1.23394	2	0.922461	0.440498			Ped-0	1.222	0.743	2	0.983	0.339
4	ICE 104	5.28315	6.969		0.871548	1.14966	2	1.0106	0.196654			Tsu-1	0.889	1.086	2	0.987	0.139
4	ICE 102	5.2974	8.96745		0.873899	1.47934	2	1.17662	0.42811			Wt-5	1.286	0.711	2	0.999	0.407
4	ICE 127	8.0076	16.0111		1.32099	2.64131	2	1.98115	0.933602			ICE 104	0.872	1.15	2	1.011	0.197
4	ICE 61	4.55745	8.82525		0.751831	1.45588	2	1.10386	0.497837			Fab-2	1.094	0.97	2	1.032	0.088
4	Bak-2	11.242	16.9077		1.85456	2.78922	2	2.32189	0.660902			Bak1-5	1.699	0.383	2	1.041	0.93
4	ICE 7	4.38825	8.67345		0.723919	1.43084	2	1.07738	0.499867			ICE 7	0.724	1.431	2	1.077	0.5
4	ICE 29	6.18165	5.57985		1.01977	0.920494	2	0.970133	0.0701998			Qui-0	1.331	0.859	2	1.095	0.334
4	ICE 181	6.94725	10.3401		1.14607	1.70578	2	1.42593	0.395775			ICE 61	0.752	1.456	2	1.104	0.498
4	ICE 173	4.81755	4.4676		0.794739	0.737009	2	0.765874	0.0408215			ICE 72	1.718	0.495	2	1.107	0.865
4	ICE 138	3.33195	8.40795		0.549663	1.38704	2	0.968351	0.592114			Zu-9	1.276	0.977	2	1.126	0.211
5	Col-0	3.498	1.8528	2.6754	1.30747	0.692532	2	1	0.434825			HKT2-4	1.417	0.889	2	1.153	0.373
5	ICE 70	2.83695	4.31295		1.06038	1.61208	2	1.33623	0.390106			ICE 112	1.286	1.026	2	1.156	0.184
5	ICE 72	4.5975	1.3254		1.71843	0.495403	2	1.10692	0.864814			Kin-0	1.381	0.965	2	1.173	0.294
5	Vie-0	8.33865	1.86735		3.11679	0.69797	2	1.90738	1.71036			ICE 97	1.489	0.857	2	1.173	0.447
5	ICE 169	6.64635	2.1561		2.48425	0.805898	2	1.64507	1.18677			ICE 102	0.874	1.479	2	1.177	0.428
5	ICE 134	4.80135	1.7892		1.79463	0.66876	2	1.23169	0.79611			Sha	1.513	0.863	2	1.188	0.459
5	ICE 130	1.518	1.02645		0.567392	0.383662	2	0.475527	0.129916			ICE 106	0.757	1.635	2	1.196	0.621
5	ICE 21	0.9936	0.8778		0.371384	0.3281	2	0.349742	0.0306059			ICE 79	1.483	0.948	2	1.216	0.378
5	ICE 119	5.25555	3.04995		1.9644	1.14	2	1.5522	0.582939			ICE 134	1.795	0.669	2	1.232	0.796
5	Tn2-1	4.977	2.0538		1.86028	0.767661	2	1.31397	0.7726			Bur-0	1.411	1.151	2	1.281	0.184
5	Tü-Scha-9	3.9003	3.2058		1.45784	1.19825	2	1.32804	0.183556			ICE 98	1.929	0.645	2	1.287	0.907
5	Lag2-2	3.2586	1.4883		1.21799	0.556291	2	0.887138	0.467889			Tn2-1	1.86	0.768	2	1.314	0.773
5	ICE 79	3.96795	2.53665		1.48312	0.948139	2	1.21563	0.378292			Del-10	1.309	1.346	2	1.328	0.026
5	Tü-wal-2	2.4501	1.7958		0.915788	0.671227	2	0.793508	0.172931			Tü-Scha-9	1.458	1.198	2	1.328	0.184
5	ICE 36	2.9385	1.3341		1.09834	0.498654	2	0.798497	0.424042			ICE 70	1.06	1.612	2	1.336	0.39
5	ICE 91	7.81065	3.7539		2.91943	1.40312	2	2.16127	1.0722			ICE 163	1.067	1.609	2	1.338	0.383
5	ICE 73	0.8922	0.56805		0.333483	0.212323	2	0.272903	0.0856727			KZ-9	1.931	0.795	2	1.363	0.804
5	Istisu-1	3.98985	6.0858		1.49131	2.27473	2	1.88302	0.553958			ICE 181	1.146	1.706	2	1.426	0.396
5	Tü-v-13	6.55155	1.4208		2.44881	0.531061	2	1.48994	1.35605			ICE 49	1.8	1.075	2	1.438	0.513
5	Pra-6	2.79045	1.65195		1.043	0.617459	2	0.830231	0.300905			Ws-2	2.214	0.694	2	1.454	1.075
5	Qui-0	3.5613	2.29935		1.33113	0.859442	2	1.09528	0.333533			Tü-v-13	2.449	0.531	2	1.49	1.356
5	ICE 98	5.1603	1.72695		1.9288	0.645492	2	1.28714	0.907433			ICE 119	1.964	1.14	2	1.552	0.583
5	ICE 93	8.64945	6.276		3.23296	2.34582	2	2.78939	0.627302			Got-22	1.777	1.342	2	1.56	0.308
6	Col-0	1.8573	1.6299	1.7436	1.06521	0.93479	2	1	0.0922207			Ey1.5-2	2.157	1.106	2	1.632	0.743
6	ICE 1	4.21575	3.0066		2.41784	1.72436	2	2.0711	0.490364			ICE 169	2.484	0.806	2	1.645	1.187
6	Agu-1	3.95265	2.8032		2.26695	1.60771	2	1.93733	0.466153			ICE 150	2.012	1.345	2	1.678	0.472
6	ICE 71	3.1998	5.3061		1.83517	3.04319	2	2.43918	0.854198			Fei-0	1.347	2.136	2	1.741	0.558
6	Dog-4	0.9693	0.525		0.555919	0.301101	2	0.42851	0.180183			ICE 120	1.325	2.173	2	1.749	0.599
6	Del-10	2.2827	2.34705		1.30919	1.34609	2	1.32764	0.0260968			ICE 50	1.421	2.096	2	1.758	0.478
6	ICE 49	3.13935	1.87395		1.8005	1.07476	2	1.43763	0.513176			ICE 213	1.268	2.364	2	1.816	0.775
6	Vash-1	3.88995	2.44755		2.23099	1.40373	2	1.81736	0.584957			Vash-1	2.231	1.404	2	1.817	0.585
6	Yeq-1	2.1543	0.77925		1.23555	0.44692	2	0.841234	0.557643			Xan-1	1.2	2.454	2	1.827	0.887
6	Nie1-2	1.9599	1.07445		1.12405	0.616225	2	0.870139	0.359089			Istisu-1	1.491	2.275	2	1.883	0.554
6	ICE 97	2.59665	1.49385		1.48925	0.856762	2	1.173	0.447234			Vie-0	3.117	0.698	2	1.907	1.71
6	Leo-1	6.558	3.08565		3.76118	1.7697	2	2.76544	1.40819			Agu-1	2.267	1.608	2	1.937	0.466
6	Strand-1	7.18155	8.0535		4.11881	4.61889	2	4.36885	0.353614			ICE 127	1.321	2.641	2	1.981	0.934
6	Fei-0	2.3484	3.7242		1.34687	2.13593	2	1.7414	0.557948			Pua-10	2.291	1.728	2	2.009	0.398
6	ICE 60	2.79825	6.2604		1.60487	3.5905	2	2.59769	1.40405			ICE 1	2.418	1.724	2	2.071	0.49
6	ICE 212	1.11255	1.0494		0.638076	0.601858	2	0.619967	0.0256101			Wal-HäsB-4	1.778	2.524	2	2.151	0.527
6	ICE 33	0.75345	0.97425		0.432123	0.558758	2	0.49544	0.0895441			ICE 91	2.919	1.403	2	2.161	1.072
6	Wal-HäsB-4	3.10095	4.40115		1.77848	2.52417	2	2.15132	0.527289			ICE 153	1.251	3.138	2	2.195	1.334
6	ICE 111	3.54645	5.544		2.03398	3.17963	2	2.6068	0.810095			Koch-1	2.468	2.079	2	2.273	0.275
6	Ty-0	4.5519	4.8765		2.61063	2.7968	2	2.70372	0.13164			Lerik1-3	2.501	2.075	2	2.288	0.301
6	Star-8	2.2869	6.97725		1.3116	4.00163	2	2.65662	1.90214			Bak-2	1.855	2.789	2	2.322	0.661
6	Nemrut	3.16665	5.02245		1.81616	2.88051	2	2.34833	0.752609			Nemrut	1.816	2.881	2	2.348	0.753
6	Ped-0	2.1306	1.29585		1.22195	0.743204	2	0.982579	0.338528			ICE 63	2.633	2.2	2	2.416	0.306
6	Kastel-1	5.43495	5.7663		3.11709	3.30712	2	3.2121	0.134377			ICE 71	1.835	3.043	2	2.439	0.854
6	ICE 50	2.4768	3.65475		1.42051	2.09609	2	1.7583	0.477711			ICE 152	2.768	2.144	2	2.456	0.441
7	Col-0	1.5345	1.40115	1.46782	1.04542	0.954576	2	1	0.0642397			ICE 75	2.939	1.978	2	2.458	0.68
7	Reu-1	0.9078	0.6954		0.618466	0.473762	2	0.546114	0.102321			ICE 60	1.605	3.591	2	2.598	1.404
7	NFA-8	1.87995	0.84165		1.28077	0.573399	2	0.927086	0.500188			ICE 111	2.034	3.18	2	2.607	0.81
7	Gu-0	0.89715	0.849		0.61121	0.578407	2	0.594809	0.0231957			Star-8	1.312	4.002	2	2.657	1.902
7	Tsu-1	1.305	1.5939		0.889071	1.08589	2	0.987481	0.139174			Ty-0	2.611	2.797	2	2.704	0.132
7	Pua-10	3.3621	2.5359		2.29053	1.72766	2	2.0091	0.398012			Leo-1	3.761	1.77	2	2.765	1.408
7	Bak1-5	2.49405	0.56265		1.69915	0.383322	2	1.04123	0.930428			ICE 93	3.233	2.346	2	2.789	0.627
8	Col-0	0.94785	1.05285	1.00035	0.947518	1.05248	2	1	0.0742202			Kastel-1	3.117	3.307	2	3.212	0.134
8	Kin-0	1.3086	0.91485		1.3806	0.965184	2	1.17289	0.293742			Strand-1	4.119	4.619	2	4.369	0.354
Supplementary Figure 3 inset
Treatment	Genotype	Rep. 1	Rep. 2	n	Mean	SD
mock	Col-0	0.50715	0.56445	2	0.5358	0.0405172
mock	Bak-2	0.56985	0.3753	2	0.472575	0.137568
SCFE1	Col-0	4.437	8.7924	2	6.6147	3.07973
SCFE1	Bak-2	0.6219	0.49695	2	0.559425	0.088353
RsE	Col-0	2.59305	2.8158	2	2.70442	0.157508
RsE	Bak-2	7.4595	8.7894	2	8.12445	0.940381

## Sheet: Sup. Figure 5
Supplementary Figure 5a
Genom. Pos.	Chromosome	Chrom. Pos.	LOD
100092720	1	92720	1.21081
100092741	1	92741	1.21081
100243225	1	243225	1.42406
100307847	1	307847	1.37005
100398976	1	398976	1.31874
100421914	1	421914	1.64554
100596515	1	596515	1.42358
101367244	1	1367244	1.70181
101453748	1	1453748	1.72602
101459818	1	1459818	1.63687
101459829	1	1459829	1.46067
101578928	1	1578928	1.96272
101581606	1	1581606	1.71479
101680710	1	1680710	1.44715
101718566	1	1718566	1.49851
101718580	1	1718580	1.49851
101786423	1	1786423	1.55077
101796262	1	1796262	1.01765
101859999	1	1859999	1.15668
101886082	1	1886082	1.21212
101899815	1	1899815	1.70341
101967814	1	1967814	1.60123
102125495	1	2125495	1.28536
102226836	1	2226836	1.37407
102274531	1	2274531	1.00985
102314794	1	2314794	0.974974
102438280	1	2438280	1.53558
102463306	1	2463306	1.7666
102463316	1	2463316	1.76663
102463324	1	2463324	1.76661
102652942	1	2652942	1.08737
102761515	1	2761515	1.38582
103090329	1	3090329	1.55067
103123136	1	3123136	1.2298
103586446	1	3586446	1.12466
103601364	1	3601364	1.64234
103865497	1	3865497	1.17164
103871423	1	3871423	1.14943
104022357	1	4022357	1.35538
104022396	1	4022396	1.35538
104034464	1	4034464	1.34931
104140988	1	4140988	2.21492
104159573	1	4159573	1.77472
104249262	1	4249262	1.786
104347480	1	4347480	1.53071
104359665	1	4359665	1.7506
104596022	1	4596022	1.76427
104851005	1	4851005	1.74366
104851049	1	4851049	1.72956
105008580	1	5008580	1.04613
105070677	1	5070677	1.09208
105186075	1	5186075	1.10213
105211002	1	5211002	0.924719
105240578	1	5240578	1.19144
105303220	1	5303220	1.04458
105512706	1	5512706	0.568653
105568171	1	5568171	0.634665
105908048	1	5908048	0.363588
105908053	1	5908053	0.360306
105908063	1	5908063	0.360304
105910040	1	5910040	0.518093
106517888	1	6517888	0.282457
106529074	1	6529074	0.334855
106529116	1	6529116	0.378014
106752436	1	6752436	0.391572
106776840	1	6776840	0.259066
107110243	1	7110243	0.307905
107218980	1	7218980	0.334528
107245864	1	7245864	0.192387
107634428	1	7634428	0.29916
107906910	1	7906910	0.234842
107906917	1	7906917	0.234842
108358494	1	8358494	0.121969
108442932	1	8442932	0.0553907
108442941	1	8442941	0.0553907
108600595	1	8600595	0.0965752
109497131	1	9497131	0.0407973
109599096	1	9599096	0.142719
109709318	1	9709318	0.0606079
109709328	1	9709328	0.110327
110306223	1	10306223	0.0242004
110414631	1	10414631	0.0738598
110547614	1	10547614	0.0533939
110681303	1	10681303	0.000819506
111000182	1	11000182	0.0505558
111674161	1	11674161	0.270635
111944163	1	11944163	0.0320135
111969574	1	11969574	0.00907469
111969580	1	11969580	0.00907471
111969582	1	11969582	0.0090747
113467310	1	13467310	0.12513
113467319	1	13467319	0.125532
113467335	1	13467335	0.12513
113924194	1	13924194	2.16057
113960598	1	13960598	1.20774
113960618	1	13960618	1.11917
116277775	1	16277775	0.319857
116402823	1	16402823	0.591593
116429631	1	16429631	0.647454
116728671	1	16728671	1.37698
116782115	1	16782115	1.40741
116782130	1	16782130	1.4188
116782371	1	16782371	0.887047
117444738	1	17444738	1.6015
117461528	1	17461528	1.26607
117496372	1	17496372	1.22366
117775111	1	17775111	1.15528
117993731	1	17993731	1.30606
117993737	1	17993737	1.30606
118024199	1	18024199	1.96662
118025178	1	18025178	1.43391
118622745	1	18622745	1.58654
118668069	1	18668069	2.23505
118675886	1	18675886	2.05542
118936048	1	18936048	1.99166
119294463	1	19294463	2.30132
119294591	1	19294591	0.787162
119562211	1	19562211	1.08125
119926147	1	19926147	0.682183
120009141	1	20009141	2.03576
120009161	1	20009161	1.9936
120009198	1	20009198	1.34244
120143385	1	20143385	1.24222
120200055	1	20200055	0.40443
120364690	1	20364690	0.892715
120931809	1	20931809	0.867646
120931836	1	20931836	0.867646
121093150	1	21093150	0.719462
121213701	1	21213701	1.00471
121396467	1	21396467	0.528148
121396508	1	21396508	0.563455
121414835	1	21414835	0.711508
121492283	1	21492283	0.577477
121605981	1	21605981	0.925448
122016400	1	22016400	0.37847
122016416	1	22016416	0.37847
122030136	1	22030136	0.167003
122271240	1	22271240	0.224373
122279848	1	22279848	0.277938
122279863	1	22279863	0.277938
122279953	1	22279953	0.413602
122279954	1	22279954	0.413736
122279961	1	22279961	0.413889
122298037	1	22298037	0.275051
122485526	1	22485526	0.178881
122537269	1	22537269	0.699457
122537356	1	22537356	0.910248
122571277	1	22571277	0.268422
122575418	1	22575418	0.481882
122575425	1	22575425	0.481877
122575446	1	22575446	0.481891
122597020	1	22597020	0.605633
122792491	1	22792491	0.306141
122961174	1	22961174	0.409266
123272170	1	23272170	0.333518
123523471	1	23523471	0.274432
123583954	1	23583954	0.136386
123588017	1	23588017	0.117154
123621765	1	23621765	0.0663993
123642951	1	23642951	0.221159
123853169	1	23853169	0.222641
123999481	1	23999481	0.101299
124219519	1	24219519	0.0869008
124219527	1	24219527	0.116918
124284075	1	24284075	0.0254521
124284117	1	24284117	0.00475607
124321859	1	24321859	0.0206787
124321894	1	24321894	9.04589e-05
124333548	1	24333548	0.0291372
124390666	1	24390666	0.0205146
124390693	1	24390693	0.0279934
124390705	1	24390705	0.0291569
124656438	1	24656438	0.0174508
124779512	1	24779512	0.125664
124779541	1	24779541	0.126591
124779542	1	24779542	0.126979
124926833	1	24926833	0.0614613
124926841	1	24926841	0.0721366
124934460	1	24934460	0.311271
124934472	1	24934472	0.313846
124934485	1	24934485	0.415944
125152573	1	25152573	0.131194
125152574	1	25152574	0.131194
125288943	1	25288943	0.0711073
125294384	1	25294384	0.132726
125702129	1	25702129	0.317555
126068542	1	26068542	0.36769
126251773	1	26251773	0.142884
126294256	1	26294256	0.0808553
126384294	1	26384294	0.211898
126478362	1	26478362	0.190331
126478389	1	26478389	0.130382
126705827	1	26705827	0.159479
126705830	1	26705830	0.164123
126705866	1	26705866	0.176042
127384071	1	27384071	0.538411
127495662	1	27495662	1.09681
127528614	1	27528614	1.08177
127991529	1	27991529	1.21607
127991532	1	27991532	1.24182
128892390	1	28892390	0.946625
129153523	1	29153523	1.10769
129155711	1	29155711	0.938559
129432466	1	29432466	0.730197
129450132	1	29450132	0.467541
129450134	1	29450134	0.467541
129584991	1	29584991	0.643863
129687219	1	29687219	0.12022
129764307	1	29764307	0.607472
129921135	1	29921135	0.510094
129926143	1	29926143	0.62301
129941413	1	29941413	0.306886
129997325	1	29997325	0.532909
130019941	1	30019941	0.472315
130058101	1	30058101	0.484148
130126472	1	30126472	0.624721
130193141	1	30193141	0.636572
130207337	1	30207337	0.416969
130264305	1	30264305	0.138767
130317132	1	30317132	0.515619
130319504	1	30319504	0.674836
130328328	1	30328328	0.816107
200156861	2	156861	0.804623
200156864	2	156864	0.796583
200159079	2	159079	0.993952
200199673	2	199673	1.31814
200329783	2	329783	0.615952
200770008	2	770008	0.0986868
200831125	2	831125	0.149407
201097427	2	1097427	0.111182
201252252	2	1252252	0.208283
201252253	2	1252253	0.207747
201252255	2	1252255	0.204359
201252267	2	1252267	0.198
201450343	2	1450343	0.117796
201487471	2	1487471	0.246493
201487498	2	1487498	0.246493
201542581	2	1542581	0.517633
201658239	2	1658239	0.147235
201659086	2	1659086	0.00318884
201659092	2	1659092	0.00900626
202041133	2	2041133	0.142643
202041164	2	2041164	0.169194
205695249	2	5695249	0.137303
206359420	2	6359420	0.708549
206639080	2	6639080	0.496143
206650128	2	6650128	0.279597
207210773	2	7210773	0.0940599
207357739	2	7357739	0.0891557
207396670	2	7396670	0.186831
207503069	2	7503069	0.114765
207514818	2	7514818	0.139447
207610938	2	7610938	0.242219
208359868	2	8359868	0.0854155
208359883	2	8359883	0.0854135
208359902	2	8359902	0.0854158
208607704	2	8607704	0.160953
208617100	2	8617100	0.209171
208636041	2	8636041	0.312333
208794855	2	8794855	0.176644
208836838	2	8836838	0.338031
208897599	2	8897599	0.153179
208927147	2	8927147	0.0250082
208927151	2	8927151	0.0250082
208946764	2	8946764	0.228344
209221305	2	9221305	0.109037
209252230	2	9252230	0.0752998
209305430	2	9305430	0.24462
209451280	2	9451280	0.148794
209453202	2	9453202	0.203092
209453208	2	9453208	0.203771
209453220	2	9453220	0.205506
209453238	2	9453238	0.209303
209453286	2	9453286	0.189096
209453316	2	9453316	0.201515
209473356	2	9473356	0.297765
209572595	2	9572595	0.158978
210000059	2	10000059	0.206017
210000099	2	10000099	0.206427
210298185	2	10298185	0.0435475
210528193	2	10528193	0.0342427
210961457	2	10961457	0.102688
211042635	2	11042635	0.20744
211042641	2	11042641	0.142492
211526911	2	11526911	0.0305582
211812938	2	11812938	0.00752969
212715461	2	12715461	0.0344426
212715507	2	12715507	0.0168523
212738043	2	12738043	0.16771
213370330	2	13370330	0.710651
213442065	2	13442065	0.471232
213486695	2	13486695	0.210809
213615548	2	13615548	0.369555
213627548	2	13627548	0.226325
213685779	2	13685779	0.166276
213685791	2	13685791	0.166276
213686552	2	13686552	0.346618
213686555	2	13686555	0.352674
213686578	2	13686578	0.367946
213698385	2	13698385	0.274043
213773201	2	13773201	0.317837
213773246	2	13773246	0.317796
213773248	2	13773248	0.317798
213997748	2	13997748	0.205478
214048844	2	14048844	0.631707
214175250	2	14175250	0.259127
214175251	2	14175251	0.257384
214254391	2	14254391	0.174509
214350735	2	14350735	0.0550586
214358691	2	14358691	0.354887
214661903	2	14661903	0.485117
214667872	2	14667872	0.327021
214769581	2	14769581	0.243135
214769587	2	14769587	0.246266
214769595	2	14769595	0.246269
214789469	2	14789469	0.672965
214914809	2	14914809	0.0745785
214914815	2	14914815	0.0754575
214968232	2	14968232	0.0789645
214968245	2	14968245	0.0789645
215197614	2	15197614	0.13352
215206368	2	15206368	0.38453
215321801	2	15321801	0.233687
215552160	2	15552160	0.285371
215552184	2	15552184	0.364675
215552195	2	15552195	0.285559
215555150	2	15555150	0.280026
215560046	2	15560046	0.389205
215650812	2	15650812	0.268191
215702802	2	15702802	0.405125
215702822	2	15702822	0.310303
215782341	2	15782341	0.189895
215946585	2	15946585	0.563746
216768381	2	16768381	0.872352
216879460	2	16879460	0.596369
216911745	2	16911745	0.482246
216912336	2	16912336	0.190648
216912693	2	16912693	0.632917
216961220	2	16961220	0.54497
216995852	2	16995852	0.243023
217016473	2	17016473	0.384564
217121924	2	17121924	0.348734
217131803	2	17131803	0.441191
217288239	2	17288239	0.223631
217374292	2	17374292	0.163795
217734742	2	17734742	0.411279
217766469	2	17766469	0.342032
217766473	2	17766473	0.342032
217850541	2	17850541	0.240813
217850543	2	17850543	0.240813
217893738	2	17893738	0.29038
217903218	2	17903218	0.208668
217912970	2	17912970	0.397929
218089092	2	18089092	0.303223
218089134	2	18089134	0.287234
218122105	2	18122105	0.253786
218261167	2	18261167	0.422623
218278177	2	18278177	0.502566
218278259	2	18278259	0.658292
218387240	2	18387240	0.529015
218505484	2	18505484	0.309756
218671261	2	18671261	0.127274
218857542	2	18857542	0.302303
218858222	2	18858222	0.654089
218860115	2	18860115	0.639123
219500124	2	19500124	0.369133
219511097	2	19511097	0.161776
219560723	2	19560723	0.354828
300020373	3	20373	23.7162
300096618	3	96618	20.3589
300097041	3	97041	22.1413
300099998	3	99998	22.2494
300100022	3	100022	21.9456
300100053	3	100053	23.1078
301282003	3	1282003	24.0597
301286337	3	1286337	27.1186
301286394	3	1286394	24.172
301321901	3	1321901	23.0619
301432648	3	1432648	26.1205
301546715	3	1546715	26.6333
301784868	3	1784868	25.4141
301784883	3	1784883	25.4103
301784886	3	1784886	25.4108
302012983	3	2012983	25.0102
302063924	3	2063924	25.7414
302097697	3	2097697	25.9038
302795414	3	2795414	26.954
303004962	3	3004962	23.5326
303012844	3	3012844	23.7849
303012876	3	3012876	23.7849
303178197	3	3178197	20.2673
303248222	3	3248222	20.8794
303326972	3	3326972	20.0666
303348485	3	3348485	20.8196
303419062	3	3419062	20.4317
303833444	3	3833444	23.0829
303960217	3	3960217	19.6388
303984300	3	3984300	19.2519
304005543	3	4005543	20.3408
304114238	3	4114238	18.4808
304238450	3	4238450	18.474
304303467	3	4303467	20.1207
304326887	3	4326887	19.2398
304415268	3	4415268	19.7751
304426951	3	4426951	18.3413
304458826	3	4458826	19.3354
304786003	3	4786003	17.1965
304786104	3	4786104	18.1941
304942846	3	4942846	18.8041
305066042	3	5066042	15.7032
305091471	3	5091471	15.5949
305168516	3	5168516	18.0125
305225970	3	5225970	16.6869
305268500	3	5268500	12.7435
305533254	3	5533254	15.2879
305666710	3	5666710	13.7562
305666736	3	5666736	13.7562
305940140	3	5940140	11.5326
306169544	3	6169544	10.4838
306169557	3	6169557	10.3794
306208231	3	6208231	11.0247
306582498	3	6582498	11.6993
306612203	3	6612203	9.29421
306612208	3	6612208	9.29407
306612223	3	6612223	9.29438
306612255	3	6612255	9.49975
306660685	3	6660685	9.38377
306702174	3	6702174	9.64217
306801332	3	6801332	9.01356
307009733	3	7009733	7.48711
307437740	3	7437740	9.07698
307617984	3	7617984	8.8399
307618003	3	7618003	8.96534
307618024	3	7618024	9.07954
308019376	3	8019376	5.51193
308019414	3	8019414	5.41199
308092695	3	8092695	4.65011
308207175	3	8207175	5.21464
308207187	3	8207187	5.08918
308207205	3	8207205	5.01843
308283861	3	8283861	4.43196
308284412	3	8284412	5.56222
308868838	3	8868838	3.50022
308868839	3	8868839	3.50778
309156555	3	9156555	3.07474
309222933	3	9222933	2.97059
309222978	3	9222978	3.16734
309373421	3	9373421	2.17501
309409011	3	9409011	2.93548
309653810	3	9653810	3.15651
309671582	3	9671582	3.43346
309671587	3	9671587	3.46084
309817528	3	9817528	3.189
310226222	3	10226222	2.47869
310226243	3	10226243	2.47859
310226258	3	10226258	2.34707
310380932	3	10380932	2.47876
310472134	3	10472134	2.18198
310472143	3	10472143	2.18198
310472150	3	10472150	2.18198
310472153	3	10472153	2.18198
310472170	3	10472170	2.18199
310633887	3	10633887	3.03246
310761487	3	10761487	1.56006
310893838	3	10893838	1.42448
310990526	3	10990526	1.7701
311256899	3	11256899	0.764936
312176653	3	12176653	1.74663
312530782	3	12530782	1.1633
314087620	3	14087620	1.48493
314295955	3	14295955	0.878043
314729431	3	14729431	1.56622
314729445	3	14729445	1.60978
314753647	3	14753647	1.82119
314977013	3	14977013	0.772852
314977039	3	14977039	0.772852
315009834	3	15009834	1.34264
315193838	3	15193838	0.990638
315235020	3	15235020	1.74749
316016560	3	16016560	1.30159
316016588	3	16016588	1.25687
316140155	3	16140155	0.768944
316140167	3	16140167	0.768944
316153624	3	16153624	1.00521
316497232	3	16497232	1.25867
316564982	3	16564982	1.40772
316565087	3	16565087	1.60792
316795115	3	16795115	1.06307
317096599	3	17096599	1.22302
317149316	3	17149316	0.56225
317149325	3	17149325	0.598001
317193074	3	17193074	0.680359
317747104	3	17747104	0.263781
317822587	3	17822587	0.815205
317869859	3	17869859	0.321906
317979900	3	17979900	0.553619
318018017	3	18018017	0.262252
318227608	3	18227608	0.680717
318227609	3	18227609	0.680717
318259570	3	18259570	0.359358
318506350	3	18506350	0.339373
318675408	3	18675408	0.315966
318772557	3	18772557	0.273498
319736815	3	19736815	0.67247
319921023	3	19921023	1.27127
319921082	3	19921082	1.26947
320387736	3	20387736	0.451087
320387745	3	20387745	0.45776
320451417	3	20451417	0.821329
320451441	3	20451441	0.821329
320539662	3	20539662	0.575326
320539688	3	20539688	0.424136
320667462	3	20667462	0.25883
320667483	3	20667483	0.259915
320881881	3	20881881	0.281905
320905751	3	20905751	0.627409
321053340	3	21053340	0.746049
321244802	3	21244802	0.631291
322449147	3	22449147	0.82225
322451721	3	22451721	0.618061
322458806	3	22458806	1.22613
322668805	3	22668805	0.631712
322668820	3	22668820	0.621277
322690083	3	22690083	0.439421
322703930	3	22703930	0.658532
322781953	3	22781953	0.545713
322781991	3	22781991	0.545713
322783710	3	22783710	0.755769
322783739	3	22783739	0.69333
323382738	3	23382738	0.489183
400035462	4	35462	1.70473
400239052	4	239052	1.05049
400255747	4	255747	1.72726
400255842	4	255842	1.4002
400255875	4	255875	1.46655
400255883	4	255883	1.4704
400255891	4	255891	1.45786
400294090	4	294090	1.59144
400389727	4	389727	1.2194
400501711	4	501711	1.54034
400543185	4	543185	1.25297
400545382	4	545382	1.1821
400988373	4	988373	0.708554
400989171	4	989171	1.48664
400989204	4	989204	1.29572
401037175	4	1037175	0.724769
401037190	4	1037190	0.724769
401163786	4	1163786	0.646491
401400323	4	1400323	0.897506
401400369	4	1400369	0.897506
401432807	4	1432807	0.831357
401779017	4	1779017	0.808222
402494015	4	2494015	0.722569
403796004	4	3796004	1.12205
404942546	4	4942546	0.746355
406404512	4	6404512	1.65366
406404517	4	6404517	1.65365
406404518	4	6404518	1.65365
406484299	4	6484299	1.54096
406609772	4	6609772	1.89502
406609784	4	6609784	1.89502
406778477	4	6778477	1.34794
406929848	4	6929848	1.16335
406958222	4	6958222	1.10109
406958264	4	6958264	0.980767
407092084	4	7092084	0.836951
407198215	4	7198215	0.856395
407204109	4	7204109	1.40172
407204131	4	7204131	1.36934
407204137	4	7204137	1.37078
407258187	4	7258187	1.20674
407753735	4	7753735	1.97136
407968535	4	7968535	2.1653
407968553	4	7968553	2.1653
408047378	4	8047378	1.3458
408047418	4	8047418	1.4395
408047452	4	8047452	1.83299
408047462	4	8047462	1.86392
408047480	4	8047480	1.86711
408112984	4	8112984	1.39718
408116758	4	8116758	1.42069
408116789	4	8116789	1.42065
408116813	4	8116813	1.42068
408171290	4	8171290	1.36871
408679944	4	8679944	1.33275
408983166	4	8983166	1.3104
409004167	4	9004167	1.42214
409578497	4	9578497	1.92967
409666913	4	9666913	1.61991
409773213	4	9773213	1.70569
410611792	4	10611792	3.01496
410688536	4	10688536	1.65282
410834516	4	10834516	1.23072
410834526	4	10834526	1.45957
411014558	4	11014558	0.795624
411014585	4	11014585	0.961701
411031813	4	11031813	1.23844
411031815	4	11031815	1.23224
411156847	4	11156847	0.997522
411877109	4	11877109	1.38812
412030965	4	12030965	1.35855
412367641	4	12367641	1.47857
412400147	4	12400147	2.3984
412425121	4	12425121	1.96326
412611047	4	12611047	1.52555
412700906	4	12700906	1.70962
412702792	4	12702792	2.01037
412951629	4	12951629	1.49788
413066737	4	13066737	1.55959
413173797	4	13173797	1.08716
413234634	4	13234634	2.13768
413303410	4	13303410	2.32766
413305262	4	13305262	2.067
413311155	4	13311155	2.32194
413465665	4	13465665	2.74129
413466218	4	13466218	2.21964
413550327	4	13550327	1.97583
413583268	4	13583268	1.48757
413583305	4	13583305	1.52067
413602665	4	13602665	2.01848
413670583	4	13670583	2.69008
413707495	4	13707495	2.43223
413752928	4	13752928	1.71385
413793375	4	13793375	1.72588
413956240	4	13956240	2.33001
414027037	4	14027037	1.88086
414027060	4	14027060	1.81681
414161890	4	14161890	2.09188
414161908	4	14161908	2.09182
414161917	4	14161917	2.09185
414254383	4	14254383	2.34467
414269046	4	14269046	2.29495
414269066	4	14269066	2.31572
414300627	4	14300627	1.80625
414300629	4	14300629	1.80625
414384888	4	14384888	2.7822
414459739	4	14459739	2.15662
414476678	4	14476678	2.3169
414476685	4	14476685	2.29663
414571588	4	14571588	2.04392
414576682	4	14576682	2.03061
414609829	4	14609829	2.43243
414651664	4	14651664	2.47593
414918531	4	14918531	3.04872
414926724	4	14926724	2.12844
414926763	4	14926763	2.0357
415007045	4	15007045	2.464
415168565	4	15168565	1.60029
415298516	4	15298516	2.94188
415623699	4	15623699	1.68388
415857001	4	15857001	2.24472
415911034	4	15911034	2.28489
415911146	4	15911146	2.45817
416018153	4	16018153	1.88757
416043242	4	16043242	2.38258
416043333	4	16043333	2.5712
416425461	4	16425461	1.91831
416889675	4	16889675	2.61615
416948633	4	16948633	1.55792
417005481	4	17005481	1.21952
417010466	4	17010466	1.57313
417170304	4	17170304	2.13119
417307260	4	17307260	1.6411
417337692	4	17337692	3.25395
417337696	4	17337696	3.36681
417545432	4	17545432	1.77511
418104047	4	18104047	2.93556
418150857	4	18150857	2.44073
418284221	4	18284221	3.27444
418311473	4	18311473	2.03854
418582411	4	18582411	2.35686
500254689	5	254689	0.886199
500261286	5	261286	0.779692
500261340	5	261340	0.852238
500283104	5	283104	0.794537
500539665	5	539665	0.796263
500568986	5	568986	0.562957
500703844	5	703844	0.593828
500810274	5	810274	0.826238
500825933	5	825933	1.03081
500919037	5	919037	1.00419
500919042	5	919042	1.00933
501005825	5	1005825	0.917952
501005826	5	1005826	0.917952
501767677	5	1767677	1.04078
501772920	5	1772920	1.02799
501884400	5	1884400	0.971053
502453432	5	2453432	0.672223
502500372	5	2500372	0.597397
502574913	5	2574913	1.00732
502589039	5	2589039	0.914177
502704775	5	2704775	1.10879
502785276	5	2785276	0.609018
503193256	5	3193256	0.999601
503332036	5	3332036	0.724513
503332037	5	3332037	0.724513
503381206	5	3381206	0.650845
503546691	5	3546691	0.910111
503546694	5	3546694	0.900616
503604105	5	3604105	0.591143
504003719	5	4003719	0.359857
504863443	5	4863443	0.490041
505014099	5	5014099	0.534383
505391707	5	5391707	1.1042
505532091	5	5532091	0.95119
505601731	5	5601731	0.554444
505650048	5	5650048	0.671925
505687103	5	5687103	0.945011
505687190	5	5687190	0.747473
505721310	5	5721310	0.663718
505729911	5	5729911	0.779774
505736006	5	5736006	0.934097
505736017	5	5736017	0.934097
507207701	5	7207701	1.28808
507207746	5	7207746	1.28808
507286754	5	7286754	2.20972
507330292	5	7330292	1.27684
507362643	5	7362643	1.55588
507518108	5	7518108	1.50026
507531639	5	7531639	1.19505
507622182	5	7622182	1.44348
507682036	5	7682036	1.15325
507682538	5	7682538	1.55835
507733897	5	7733897	1.33158
507733898	5	7733898	1.32972
507787055	5	7787055	1.96942
507848921	5	7848921	2.21056
507863722	5	7863722	1.79227
507863731	5	7863731	1.79228
507863746	5	7863746	1.79233
507863770	5	7863770	1.91376
508231705	5	8231705	2.50215
508231726	5	8231726	2.5178
508231756	5	8231756	2.51779
508496815	5	8496815	2.1093
508902756	5	8902756	1.86235
509099642	5	9099642	2.19972
509257856	5	9257856	2.53698
509311912	5	9311912	2.64369
509456234	5	9456234	2.01434
509466478	5	9466478	2.31411
509466518	5	9466518	2.17994
509769482	5	9769482	2.19754
509769484	5	9769484	2.19754
509826792	5	9826792	2.08453
509903981	5	9903981	2.2585
510090390	5	10090390	1.95231
510561221	5	10561221	2.08901
510638147	5	10638147	1.81058
510796752	5	10796752	2.51579
510940677	5	10940677	2.02334
511634203	5	11634203	2.18286
512174228	5	12174228	2.18609
512318288	5	12318288	2.32204
513530590	5	13530590	1.59053
513715915	5	13715915	2.62465
513715931	5	13715931	2.6293
513715950	5	13715950	2.62935
513737440	5	13737440	2.08409
514121356	5	14121356	2.48708
514121365	5	14121365	2.48708
514536175	5	14536175	1.833
514774582	5	14774582	2.40159
515069865	5	15069865	2.65649
515570894	5	15570894	2.75515
515767817	5	15767817	2.18839
516134591	5	16134591	2.68074
516406935	5	16406935	1.84009
516406969	5	16406969	1.82231
516406973	5	16406973	1.82178
516436178	5	16436178	1.72001
516453241	5	16453241	1.75737
516453306	5	16453306	1.59005
516487163	5	16487163	2.1458
516487216	5	16487216	2.23717
516676195	5	16676195	1.71664
516928635	5	16928635	1.95887
516962866	5	16962866	2.20142
516987161	5	16987161	1.70909
517134905	5	17134905	1.72911
517134921	5	17134921	1.44373
517495145	5	17495145	2.15162
517503668	5	17503668	2.02676
517503697	5	17503697	2.09416
517507228	5	17507228	2.10338
517634279	5	17634279	1.6864
517634315	5	17634315	1.68848
517634318	5	17634318	1.68701
517659539	5	17659539	1.79923
517667577	5	17667577	2.17319
517678890	5	17678890	1.8818
517678903	5	17678903	1.8818
517679361	5	17679361	2.38169
517701723	5	17701723	2.58647
517744826	5	17744826	2.49392
518149265	5	18149265	2.40882
518285739	5	18285739	3.56672
518285740	5	18285740	3.56046
518349455	5	18349455	2.30271
518404903	5	18404903	2.27195
518952895	5	18952895	2.67998
519244943	5	19244943	3.73141
519244949	5	19244949	3.73631
519244951	5	19244951	3.73817
519244961	5	19244961	3.75127
519407438	5	19407438	3.19958
519586739	5	19586739	2.89109
519604882	5	19604882	3.14715
519604898	5	19604898	3.14715
519837005	5	19837005	3.90675
519925746	5	19925746	2.89444
520037603	5	20037603	3.80535
520055896	5	20055896	2.33994
520100684	5	20100684	3.30583
520122314	5	20122314	3.85424
520167848	5	20167848	3.09382
520167914	5	20167914	3.05026
520167950	5	20167950	3.05027
520299285	5	20299285	3.60562
520328422	5	20328422	3.27312
520334630	5	20334630	2.92413
520858968	5	20858968	3.6362
520890429	5	20890429	3.45829
520998960	5	20998960	4.11357
521112295	5	21112295	3.34026
521681232	5	21681232	4.03325
521681257	5	21681257	4.01228
521681258	5	21681258	4.0115
522091743	5	22091743	3.25706
522297274	5	22297274	2.61839
522363125	5	22363125	3.13334
522488865	5	22488865	2.19691
522488868	5	22488868	2.33417
522647614	5	22647614	3.26011
522647644	5	22647644	2.87543
522852026	5	22852026	2.53892
522947538	5	22947538	2.03164
522962415	5	22962415	2.48705
523190073	5	23190073	2.63439
523190090	5	23190090	2.62443
523494700	5	23494700	2.9057
523723000	5	23723000	3.13726
523884904	5	23884904	3.30335
523911850	5	23911850	3.2566
523911864	5	23911864	3.2566
523913671	5	23913671	3.57258
523926627	5	23926627	3.64984
523926659	5	23926659	3.01127
523970596	5	23970596	3.58041
524591535	5	24591535	3.40553
524638106	5	24638106	2.66762
524638129	5	24638129	2.66762
524670342	5	24670342	3.02547
524670345	5	24670345	3.02547
525134584	5	25134584	2.67429
525301406	5	25301406	2.05857
525301496	5	25301496	1.91404
525352585	5	25352585	2.73292
525404373	5	25404373	2.24735
525566176	5	25566176	2.93904
525600934	5	25600934	2.79206
525607429	5	25607429	2.65159
525607430	5	25607430	2.65159
525882098	5	25882098	2.36376
526132026	5	26132026	1.87469
526132062	5	26132062	1.95784
526132144	5	26132144	2.17805
526132158	5	26132158	2.17598
526164653	5	26164653	2.24259
526379836	5	26379836	1.61639
526390261	5	26390261	1.96971
526397934	5	26397934	2.5401
526406312	5	26406312	1.46797
526408310	5	26408310	1.77165
526442723	5	26442723	2.05575
526442756	5	26442756	2.05575

[truncated: 7 more sheets: Sup. Figure 11, Sup. Figure 12, Sup. Figure 14, Sup. Figure 16, Sup. Figure 17, Sup. Figure 18, Sup. Figure 19]
